# Supplementary material for: The burden of serious non-AIDS-defining events among admitted cART-naive AIDS patients in China: An observational cohort study
Source: PLoS One. 2020 Dec 22;15(12):e0243773. doi: 10.1371/journal.pone.0243773 (PMC7755215; doi:10.1371/journal.pone.0243773)
Supplement: S1 Data — (XLS) [file pone.0243773.s004.xls]

## Sheet: 未接受ART
ID	patients‘ identification number	admission date	date of discharge	hospital stays	Transmission route	Transmission route Homosexual1Heterosexual2Blood transfusion3Intravenous drug4	gender	age	age cohort	18-29	30-39	40-49	50-59	60-69	marital status	Anamnesis	family history	Cigarette smoking history	Alcohol drinking history	CD4（cells/ul）	CD4 group	CD4/CD8	CD4 ratio group	HBG g/L	TC mmol/L	TC1	TG mmol/L	TG1	HDL	HDL1	LDL	LDL1	blood glucose	Diabetes	Syphilis	HBP	HBV	HCV	Ending（4+5+预计）	life and death	HAART or not	Color Doppler ultrasound	MRI	CT	Electrocardiogram	Echocardiogram	Enteroscopy	Gastroscope	Pathology
408476	180172	2015-10-12	2015-10-22	1900-01-10	Homosexual	1	1	43	0	0	0	1	0	0	1	Gastropathy	0	1	1	254	1	0.55	1	124	2.38	0	0.16	0	1.03	0	1.31	0	11.54	0	0	0	0	0	1	0	2			Gastrointestinal perforation, combined with clinical practice.
441877	197506	2017-01-02	2017-01-06	1900-01-04	Homosexual	1	1	48	0	0	0	1	0	0	1	HIV syphilis	0	1	1	147	2	0.17	1	102.3	2.17	0	0.18	0	0.81	1	1.05	0	3.76	0	1	0	0	0	1	0	2			Metal foreign body in rectum. Combined with clinical
353649	154093	2013-11-14	2013-11-20	1900-01-06	Homosexual	1	1	52	1	0	0	0	1	0	1	Condyloma acuminatum	0	0	0	15	2	0.12	1	139	2.99	0	0.18	0	0.77	1	1.98	0	5.95	0	1	0	0	0	1	0	2	Coarse echogenicity of liver parenchyma, poor spleen, no ascites		1. Right middle lobe inflammation, reexamination after treatment. 2, a small amount of pleural effusion on both sides, and multiple subpleural cords in both lower lungs. Left basal ganglia mass. The left lateral ventricle was compressed and the right side of the midline was displaced, suggesting the possibility of brain herniation.
410350	181403	2015-11-17	2015-11-18	1900-01-01	Homosexual	1	1	19	0	1	0	0	0	0	0	None	0	0	0	25	2	0.06	1	139	3.29	0	0.18	0	0.77	1	2.31	0	4.9	0	0	0	0	0	1	0	2
381539	167172	2014-10-17	2014-10-29	1900-01-12	Homosexual	1	1	58	1	0	0	0	1	0	1	Herpes zoster, onychomycosis of hands and feet	0	0	0	1	2	0.05	1	85	1.53	0	0.25	0	0.41	1	1.27	0	16.78	0	0	0	0	0	5	1	2	Gallstone cholestasis		The right parietal lobe and the right side of the brainstem were hypodense, and further MR examination was recommended. Calcification of the globus pallidus. Fatty liver. Gallstone. Hyperplasia of left adrenal gland? Please combine with clinical. Inflammation in both lower lungs, bullae in the right lung. Inflammation, left lower lobe branch extension with infection, combined with medical history…		Diastolic dysfunction	Ulcer of ileocecal valve, transverse colon, nature to be determined		(ileocecal valve) 2 pieces of colonic mucosal tissue, showing chronic inflammation; (transverse colon) 2 pieces of colonic mucosal tissue, showing chronic inflammation, some interstitial cells showed intranuclear inclusions, considering CMV infection; immunohistochemical results: CMV (-), HSV1 (-), HSV2 (-); CMV fluorescence quantitative PCR detection (+). Bronchoalveolar lavage fluid smear: no m…
410432	180515	2015-10-22	2015-11-18	1900-01-27	Homosexual	1	1	25	0	1	0	0	0	0	1	None	0	0	0	5	2	0.02	1	112	2.81	0	0.26	0	0.88	1	1.68	0	6.94	0	0	0	0	0	1	0	2	Coarse echogenicity of liver parenchyma, splenomegaly, visible hilar lymph nodes	Enlargement of lateral ventricle and third ventricle, please combine with clinical practice. Right maxillary sinus cyst.	Cavity in the right upper lobe, considering possible fungal infection, was recommended for reexamination after treatment. Spleen slightly enlarged, please combine with clinical findings
409688	180529	2015-10-23	2015-11-11	1900-01-19	Homosexual	1	1	25	0	1	0	0	0	0	1	None	0	0	0	5	2	0.02	1	138	2.81	0	0.26	0	0.88	1	1.68	0	6.94	0	0	0	0	0	1	0	2		1. pituitary tumor with high possibility of bleeding. 2. right temporal lobe signal shadow, choroidal fissure cyst? 3. adenoid hypertrophy.	Reexamination after transsphenoidal saddle area mass resection. Combined with clinical
359566	154232	2013-11-19	2013-12-13	1900-01-24	Homosexual	1	1	23	0	1	0	0	0	0	0	None	0	0	0	9	2	0.02	1	144	3.41	0	0.28	0	1.19	0	1.8	0	8.28	0	0	0	0	0	2	0	2	Spleen slightly thick		Right renal cyst. 1. Multiple inflammation in the left lung, cavitation in some lesions, not excluding tuberculosis, is recommended to be reexamined after treatment. 2. local pleural thickening on both sides.
405036	177724	2015-07-31	2015-08-28	1900-01-28	Homosexual	1	1	33	0	0	1	0	0	0	0	None	0	0	0	204	1	0.32	1	107	0.51	0	0.29	0	0.1	1	0.38	0	8.1	0	0	1	0	0	1	0	2	Diffuse hepatomegaly with steatosis, splenomegaly, ascites, liver abscess, rough gallbladder wall, bilateral pleural effusion, ascending colon wall thickening		There were many inflammatory lesions in the lower lobe and left lingual segment. A small amount of pleural effusion. Pericardial effusion. Low-density mass in the liver. Contrast-enhanced MRI is recommended. Massive hypodense lesions in the liver were considered as liver abscess, and enhanced examination was recommended. Liver and spleen enlargement, a small amount of ascites. The density in the …		Pericardial effusion (small amount)	Inflammation of ileocecal mucosa? Patchy erosion of polyp rectal mucosa with hemorrhage suggested reexamination after treatment		(1) (2) miliary colorectal mucosal tissue, chronic inflammation, a large amount of inflammatory granulation tissue, and epithelioid cells, special staining and immunohistochemistry are recommended to exclude special infection. (Rectum) Inflammatory granulation tissue. 1) (2) miliary colorectal mucosa tissue in the ileus, showing chronic inflammation, a large amount of inflammatory granulation tis…
386352	170145	2014-12-31	2015-01-06	1900-01-06	Homosexual	1	1	40	0	0	0	1	0	0	1	Appendectomy chronic hepatitis B	0	0	0	76	2	0.17	1	108	1.65	0	0.29	0	0.66	1	0.74	0	8.69	0	0	0	1	0	1	0	2			The possibility of secondary pulmonary tuberculosis should be considered first when there are leaf bud like changes on both lungs. Bilateral pleural effusions. Low-density lesions in right paraventricular area and left basal ganglia region, infection? Ischemic focus? Please combine with clinical findings and suggest further examination. Right maxillary sinus, ethmoid sinus and sphenoid sinusitis.		Diastolic dysfunction Pericardial effusion (small amount)
398568	174551	2015-05-07	2015-05-27	1900-01-20	Homosexual	1	1	39	0	0	1	0	0	0	1	None	0	1	1	1	2	0	1	107.4	2.93	0	0.31	0	0.86	1	1.76	0	4.44	0	0	0	0	0	1	0	2	Liver parenchymal echo is thick spleen is slightly large medium to strong echo hemangioma?	Degenerative changes in the lumbar spine, lumbar disc degeneration. L5-S1 disc herniation.	Right lower lung inflammation, abscess? It is recommended to reexamine after treatment. Third ventricle dilatation, please combine with clinical findings.				Esophageal submucosal lesions of unknown cause chronic superficial gastritis HP (+)
353579	153726	2013-11-05	2013-11-18	1900-01-13	Heterosexual	2	0	29	0	1	0	0	0	0	0	Unknown	Unknown	0	0	1081	0	1.76	0	116.1	3.6	0	0.31	0	1.38	0	1.88	0	4.77	0	0	0	0	0	1	0	2	Uterine adnexa showed no significant abnormality. Liver, gallbladder and spleen showed no significant abnormality			Sinus Bradycardia Other Normal ECG				(Cervical conization specimen) The cervical tissue showed chronic inflammation with condyloma-like lesions, of which (4 points) showed CIN-II grade; the resection margin was clean. Immunohistochemical results: Ki-67 (+ > 50%), P16 (+), P53 (-), Sox-2 (+). HPV detection results: HPV16 (high-risk type) + +.
364826	156865	2014-01-30	2014-03-06	1900-02-04	Intravenous drug	4	0	23	0	1	0	0	0	0	1	Post foreign body phagocytosis	0	0	0	279	1	1.24	0	66.2	0.9	0	0.32	0	0.44	1	0.31	0	10.45	0	0	0	0	1	1	0	2	Arteriovenous blood flow in both lower limbs was smooth, the echo of liver parenchyma was thick, the gallbladder wall was rough, the spleen was not large, the right renal pelvis was slightly wide, and the origin of right ureter was widened. Please combine with a small amount of clinical abdominal effusion, pleural effusion was not palpable		High-density shadow in the left upper abdomen, considering gastric foreign body, please combine with clinical findings. Cystic low-density lesions in the right kidney and right ureteral dilatation, considering infection, please combine with clinical practice. Cholecystitis.		A small amount of mitral regurgitation with good systolic function
409940	180637	2015-10-26	2015-11-09	1900-01-14	Homosexual	1	1	38	0	0	1	0	0	0	1	None	0	0	0	6	2	0.02	1	114	3.75	0	0.32	0	0.89	1	2.76	0	7.12	0	0	0	0	0	1	0	2	Multiple calcifications, hyperechoic hemangioma? Right hydronephrosis Right ureteral calculus		Bile duct dilatation in the left lobe of the liver? Enhanced exams are recommended. Stones in the right ureteropelvic transition and right hydronephrosis. The spleen was slightly enlarged. Small nodular lesions in the right lower lung, of undetermined nature, are recommended to be reexamined regularly.
365348	157225	2014-02-11	2014-03-11	1900-01-28	Homosexual	1	1	23	0	1	0	0	0	0	0	None	0	1	0	73	2	0.44	1	89	2.01	0	0.33	0	0.51	1	1.19	0	21.16	0	0	1	0	0	1	0	2	Splenomegaly Splenic vein Wide right pleural effusion				Rapid heart rate, a small amount of mitral regurgitation, a small amount of tricuspid regurgitation			Cerebrospinal fluid smear: a large number of small lymphocyte-like cells and a small number of neutrophils were found, without malignant cells. Special staining results: PAS (-), silver hexamine staining (-), acid-fast staining (-)
395961	173414	2015-04-05	2015-04-23	1900-01-18	Blood transfusion	3	1	28	0	1	0	0	0	0	1	Appendectomy	0	0	0	130	2	0.42	1	67.2	3.57	0	0.35	0	0.91	1	2.4	0	6.23	0	0	1	0	0	1	0	2	Diffuse liver disease Ascites Rough gallbladder wall Diffuse lesions in both kidneys		Interstitial inflammation. Pleural effusion, compression atelectasis of adjacent lung tissue. The left ventricle was enlarged and signs of pericardial effusion were seen. The pancreas was full, with low-density exudative shadow around, inflammation? Further abdominal examination was recommended.	Sinus rhythm Abnormal T-wave Abnormal QT prolongation Abnormal ECG	Left heart enlargement, thickening, mitral regurgitation (moderate), tricuspid regurgitation (mild), pericardial effusion (small amount)			Pleural fluid smear: hyperplastic mesothelial cells were found.
416032	183660	2016-01-21	2016-02-05	1900-01-15	Homosexual	1	1	49	0	0	0	1	0	0	1	None	0	0	0	18	2	0.04	1	133	1.6	0	0.36	0	0.47	1	1.01	0	6.1	0	0	0	0	0	1	0	2	Right renal cyst	Small cysts in both kidneys. Abnormal signal foci in local vertebral body in thoracolumbar region, hemangioma? Follow-up observation.	Both lungs infected, nature to be determined, PCP infected? There was an air-containing cavity in the right upper lung and a high possibility of cryptococcal infection.		Tricuspid valve (mild)			Bronchoalveolar lavage fluid smear: well-differentiated respiratory epithelial cells and a small number of inflammatory cells were observed, without clear malignant cells; special staining results: PAS (-), silver hexamine staining (-), acid-fast staining (-); CMV fluorescence quantitative PCR (+). Bronchoscopic brushings: no malignant cells.
399489	174674	2015-05-11	2015-06-09	1900-01-29	Homosexual	1	1	30	0	0	1	0	0	0	0	None	0	0	0	20	2	0.04	1	100.7	1.88	0	0.37	0	0.5	1	1.21	0	8.06	0	1	1	0	0	1	0	2			Small nodular shadow in the left upper lobe, which was considered as inflammatory granuloma? Follow-up observation. Small nodules with cavities in the dorsal segment of the right lower lobe, considering inflammatory lesions.	Sinus rhythm ST segment abnormality, please combine with clinical left ventricular high voltage abnormal ECG	Rapid heart rate			Bronchoalveolar lavage fluid smear: no malignant cells. Special staining results: PAS (-), silver hexamine staining (-), acid-fast staining (-). CMV quantitative fluorescence PCR (+).
402345	175916	2015-06-11	2015-07-17	1900-02-05	Homosexual	1	1	32	0	0	1	0	0	0	1	None	0	0	1	18	2	0.06	1	118	2.85	0	0.38	0	0.52	1	1.95	0	9.2	0	0	0	0	0	1	0	2			1. inflammation in both lungs, reexamine after treatment. 2. a small amount of pericardial effusion. 3. aortic arch inversion.					Bronchoalveolar lavage fluid smear: - hyperplastic mesothelial cells were found, Pneumocystis carinii (PCP) was observed; - malignant cells were not seen; - special staining results: PAS (-), silver hexamine staining (+), acid-fast staining (-). Bronchoalveolar lavage fluid smear: - visible respiratory epithelium, no specific pathogens and malignant cells; - special staining results: hexaamine si…
415872	183880	2016-01-27	2016-02-03	1900-01-07	Homosexual	1	1	49	0	0	0	1	0	0	1	None	0	0	0	89	2	0.28	1	104	2.52	0	0.41	0	0.69	1	1.5	0	5.18	0	0	0	0	0	1	0	2	Coarse echogenicity of liver parenchyma		1. interstitial inflammation in both lungs, considering PCP infection, the possibility of non-specific infection in the right lung is high, it is recommended to reexamine after treatment; 2. a small amount of pleural effusion on both sides; 3. multiple slightly enlarged lymph nodes in the mediastinum.
428305	190166	2016-07-04	2016-07-19	1900-01-15	Homosexual	1	1	25	0	1	0	0	0	0	0	None	0	0	0	552	0	0.45	1	123	3.26	0	0.41	0	1.09	0	1.8	0	4.14	0	1	0	0	0	1	0	2	Coarse echogenicity of liver parenchyma, very small amount of ascites, rough gallbladder wall	The plain and enhanced cranial MRI scan showed no significant abnormality. Please combine with clinical findings. Inflammation of the maxillary and frontal sinuses.	The left interlobar pleura was micronodular, considering the possibility of inflammatory lesions. Multiple slightly enlarged lymph nodes in bilateral axillae. Right apical paraseptal emphysema. The liver and spleen were slightly enlarged.
388891	171443	2015-02-04	2015-02-08	1900-01-04	Homosexual	1	1	27	0	1	0	0	0	0	0	Hemorrhoids	0	0	0	9	2	0.15	1	54.2	1.23	0	0.42	0	0.2	1	0.94	0	6.69	0	0	0	0	0	2	0	2	Hilar lymphadenopathy gallbladder wall rough peritoneal effusion		Low-density lesion at left temporo-occipital junction, nature to be determined, infection? It is recommended to combine with clinical further examination	Sinus Tachycardia T-Wave Abnormal ECG	Pericardial effusion (small amount)
376695	164623	2014-08-12	2014-08-20	1900-01-08	Homosexual	1	1	37	0	0	1	0	0	0	1	None	0	1	1	141	2	0.51	1	81.1	1.9	0	0.42	0	0.67	1	0.91	0	5.66	0	0	0	0	1	1	0	2
407068	179607	2015-09-22	2015-09-25	1900-01-03	Homosexual	1	1	27	0	1	0	0	0	0	0	None	0	0	0	58	2	0.05	1	120	2.89	0	0.42	0	0.73	1	1.93	0	9.95	0	0	0	0	0	1	0	2	Coarse echogenic nodule of liver parenchyma (hemangioma?) Review		There were no significant abnormal density changes in the heart and lungs. Multiple slightly enlarged lymph nodes in the axilla and mediastinum.	Sinus Rhythm with Sinus Arrhythmia Normal ECG
361238	154681	2013-12-01	2014-01-09	1900-02-08	Homosexual	1	1	47	0	0	0	1	0	0	1	Hepatitis A	0	1	1	116	2	0.3	1	109	2.59	0	0.43	0	0.77	1	1.47	0	3.76	0	0	0	0	0	1	0	2	Thick echogenicity of liver parenchyma Hepatic cyst Intrahepatic hyperechogenicity (hemangioma or nodule) Large wall of gallbladder Rough hyperechogenicity of right kidney (hamartoma?)	Small cyst in right lobe of liver. Please combine with clinical practice.	Interstitial pneumonia in both lungs, reexamination after treatment is recommended.	Sinus Tachycardia Other Normal ECG				Bronchoalveolar lavage fluid smear: Pneumocystis carinii spores were found, consistent with PCP. Special staining results: PAS (-), silver hexamine staining (+), acid-fast staining (-)
450756	201354	2017-04-07	2017-05-03	1900-01-26	Homosexual	1	1	23	0	1	0	0	0	0	0	None	0	1	0	38	2	0.02	1	126	1.96	0	0.44	0	0.48	1	1.22	0	8.5	0	0	0	0	0	1	0	2	Coarse echogenicity of liver parenchyma		The gallbladder wall is slightly thickened, please combine with clinical findings. Diffuse lesions in both lungs, considering the possibility of PCP infection, and non-specific infection in the lower lobes of both lungs? Repeat after treatment.					Bronchoalveolar lavage fluid smear: see Pneumocystis carinii spores, considered as PCP infection; special staining results: PAS (-), silver hexamine staining (+), acid-fast staining (-); CMV fluorescence quantitative PCR (-); mycobacterium species identification gene detection (-).
386581	169725	2014-12-19	2015-01-09	1900-01-21	Homosexual	1	1	32	0	0	1	0	0	0	1	Hepatitis B	Mother has HBV	0	1	76	2	0.34	1	50.2	1.98	0	0.44	0	0.39	1	1.47	0	4.84	0	0	0	1	0	1	0	2	Hypertensive cirrhosis splenomegaly ascites gallbladder wall rough, bilateral bile deposition						Esophageal and gastric varices: reexamination 1 week after treatment with polycinnamol + tissue glue injection after moderate esophageal variceal bleeding
431540	192013	2016-08-18	2016-08-29	1900-01-11	Homosexual	1	1	26	0	1	0	0	0	0	0	Myocarditis due to facial trauma	0	1	1	436	0	0.43	1	129.3	3.34	0	0.44	0	1.05	0	1.91	0	4.91	0	1	0	0	0	1	0	2	Rough gallbladder wall		The density of the gray-white matter junction of the frontal lobe and left occipital lobe was unevenly reduced, and further MR examination was performed when necessary; maxillary antrum. Small nodules were observed in the right middle lobe, considering the possibility of inflammatory lesions, and the patient was followed up for observation; flocculent soft tissue density shadows were observed in …
400535	175031	2015-05-20	2015-06-30	1900-02-10	Homosexual	1	1	32	0	0	1	0	0	0	0	Tuberculosis	0	0	0	54	2	0.15	1	161	2.17	0	0.45	0	0.87	1	1	0	10	0	1	0	0	0	1	0	2	Gallbladder polyp		Infection, PCP infection is likely. The liver and spleen were slightly enlarged, combined with clinical practice. Accessory spleen?	Sinus Tachycardia Other Normal ECG				Bronchoalveolar lavage fluid smear: see Pneumocystis carinii spores, considered as PCP infection; special staining results: PAS (-), hexamine silver staining (+), acid-fast staining (-); CMV fluorescence quantitative PCR (+).
275280	104521	2009-04-23	2009-05-07	1900-01-14	Heterosexual	2	0	30	0	0	1	0	0	0	1	Cervical erosion	0	0	0	1468	0	1.44	0	131.3	3.79	0	0.45	0	1.53	0	2.8	0	3.97	0	0	0	0	0	1	0	2	1. thyroid cystic nodules; 2. multiple solid and benign breast nodules; 3. pelvic color Doppler ultrasonography showed no significant abnormality		1. Head CT shows no significant intracranial abnormality. 2. a few cords in the right lower lung; localized thickening of the right lower costal pleura. Axillary lymph nodes are slightly enlarged. Multiple low-density lesions in the liver, please combine with clinical examination for further examination. 3. multiple small cysts in the right lobe of the liver. Small nodule in lateral segment of le…	Sinus rhythm with premature ventricular contractions (parasystolic?) Unspecified abnormal ST segment ECG	Minimal mitral regurgitation			(Right breast nodule) Hyperplastic changes in the breast lobules. ( Left breast nodule) lobular hyperplasia of the breast with ductal hyperplasia and dilatation of the breast.
422425	187020	2016-04-18	2016-05-03	1900-01-15	Blood transfusion	3	0	46	0	0	0	1	0	0	0	Cesarean section	0	0	0	204	1	0.74	1	61.2	3.12	0	0.46	0	0.58	1	2.27	0	6.94	0	0	0	0	0	1	0	2	Suspected left adnexal area Please combine with other imaging endocervical echo Please combine with clinical cervical capsule Left lower leg solid nature to be determined If necessary, ultrasound-guided biopsy		Interstitial infection of the lower lobe, periodic review is recommended. Multiple chronic inflammatory lesions. The right lower thoracic cavity showed a minimal effusion. The cervix was enlarged and of undetermined nature, and MR examination was recommended. Uterine cavity slightly high density shadow, hematocele?		Atrial septal defect in congenital heart disease, atrioventricular enlargement, mitral regurgitation, tricuspid regurgitation, aortic regurgitation, diastolic dysfunction			(Gastrocnemius muscle puncture smear) showed red blood cells and a small amount of pink floccules, without identifying epithelial cells and specific pathogens. Special staining results: PAS (-), silver hexamine staining (-), acid-fast staining (-).
385599	169118	2014-12-05	2014-12-26	1900-01-21	Homosexual	1	1	46	0	0	0	1	0	0	1	Anal fistula surgery	0	0	0	14	2	0.16	1	109.1	3.31	0	0.46	0	0.7	1	2.37	0	13.07	0	0	0	0	0	1	0	2	Observation of small nodules in the right lobe of the thyroid gland with coarse echogenicity of the liver parenchyma; moderate to hyperechoic hemangioma?		Interstitial inflammation, combined with medical history, considering that PCP may be large, it is recommended to reexamine after treatment. Accessory spleen. Inflammation in both lower lungs.					(Needle aspiration smear of suprasternal fossa nodules) A large number of keratinized squamous epithelial cells were observed, which were considered to be epidermoid cysts in combination with clinical practice; special staining results: PAS (-), silver hexamine staining (-), acid-fast staining (-).
373144	161711	2014-06-04	2014-07-14	1900-02-09	Blood transfusion	3	1	28	0	1	0	0	0	0	0	Syphilitic esophagitis.	0	0	0	18	2	0.1	1	80.6	1.13	0	0.47	0	0.44	1	0.53	0	5.07	0	1	0	0	0	1	0	2	Coarse echogenicity of liver parenchyma		The intestinal wall at the right B junction was thickened, the nature was undetermined, malignant lesion-colon cancer was not excluded, and colonoscopy was recommended for further examination; multiple small retroperitoneal lymph nodes. 1. the liver is full and the spleen is slightly enlarged, please combine with clinical practice. 2. Some intestinal tubes in the abdominal cavity are significantl…		Pericardial effusion (small amount)	Re-examination after cleaning the intestinal tract if necessary for external hemorrhoids of colitis	Chronic superficial gastritis HP (+)
425798	188846	2016-06-01	2016-06-16	1900-01-15	Blood transfusion	3	0	40	0	0	0	1	0	0	1	HBsAg (+)	0	0	0	45	2	0.26	1	84	2	0	0.47	0	0.65	1	1.02	0	4.98	0	0	0	1	0	1	0	2	High pressure blood flow changes cirrhosis splenomegaly ascites multiple nodules if necessary, please combine with other examinations gallbladder wall rough gallbladder multiple stones		1, chronic inflammatory lesions in the left lingual segment and left lower lung, were reviewed on follow-up. 2. Pleural thickening and adhesion (especially on the right side), subpleural interstitial changes in both lower lungs. 3, calcifications in both lower lungs. 4. Cirrhosis, splenomegaly, and a small amount of abdominal effusion. 5. Gallstones. Cirrhosis, splenomegaly, lower esophagus, gast…	Voltage standard abnormal ECG for sinus rhythm left ventricular hypertrophy
388465	171494	2015-02-06	2015-02-15	1900-01-09	Homosexual	1	1	44	0	0	0	1	0	0	1	Hypertensive Hyperlipidaemia	0	1	1	247	1	0.42	1	144	2.54	0	0.47	0	0.76	1	1.48	0	6.71	0	0	1	0	0	1	0	2			Inflammation in both lungs, reexamination after treatment. Multiple lymph node shadows in the axilla.		Slightly enlarged left atrium with slightly reduced diastolic function
369875	160078	2014-04-24	2014-05-21	1900-01-27	Homosexual	1	1	24	0	1	0	0	0	0	0	None	0	0	0	31	2	0.05	1	81.3	2.51	0	0.48	0	0.69	1	1.36	0	6.3	0	0	0	0	0	1	0	2	Thickened echogenicity of liver parenchyma, hilar lymph nodes showed poor spleen without ascites	Abnormal enhancement foci in the right parietal cortex and subcortex, which were considered as infectious lesions. Maxillary antrum.	Inflammatory lesions were considered in both lungs, and reexamination after treatment was recommended.	Sinus Tachycardia Other Normal ECG	A small amount of tricuspid regurgitation has slightly reduced diastolic function			Cerebrospinal fluid smear: a small amount of lymphoid cells were found.
353994	153533	2013-10-30	2013-11-22	1900-01-23	Homosexual	1	1	44	0	0	0	1	0	0	1	None	0	1	0	18	2	0.02	1	91.5	1.19	0	0.49	0	0.51	1	0.39	0	7.59	0	1	0	0	0	1	0	2	Fatty liver (moderate) Rough gallbladder wall Right renal cyst	The transparent compartment cavity is formed. Bilateral maxillary sinus and sphenoid sinus inflammation; mastoiditis. Low signal nodular shadow at the edge of right posterior lobe of liver, local steatosis? Follow-up observation. Small cyst. Cholecystitis; adenomyosis at the fundus of the gallbladder? Right renal cyst.	Multiple streak shadows were observed in both lungs; local pleural thickening was observed on both sides, considering inflammatory changes.	Sinus Rhythm Normal ECG	Tricuspid regurgitation (mild)
362491	155517	2013-12-23	2014-01-27	1900-02-04	Heterosexual	2	1	27	0	1	0	0	0	0	0	None	0	0	0	4	2	0.01	1	90.5	2.34	0	0.49	0	0.71	1	1.51	0	4.05	0	0	0	0	0	1	0	2	Coarse echo of liver parenchyma, enlarged liver and abdominal effusion (without pleural effusion)	The nodular signal adjacent to the hepatic fissure in the left lobe of the liver was considered to be round ligament shadow of the liver; the remaining liver parenchyma showed no significant abnormality. MRI + enhancement of lumbar vertebra showed slight stenosis of spinal canal, the anterior edge of capsule was straight, and the rest showed no obvious abnormality. Please combine with clinical pr…	Nodular cord-like slightly high density shadow in the right middle lobe, which was considered to be an old lesion.	Sinus Rhythm Normal ECG		Terminal ileum erosion Ascending colon, transverse colon ulcer Sigmoid colon, rectal mucosal congestion and erosion Recommended reexamination after treatment		(Terminal ileum, ascending colon, transverse colon, sigmoid colon, rectum) - The intestinal mucosa is chronically active with mucosal erosion, and the inflammation is flaming. – Suspected amoebic trophozoites were seen in the interstitial space. CMV and Mycobacterium tuberculosis infections have not been identified. Immunohistochemical results: CD68 (focal +), CK AE1/3 (+), CMV (-), SMA (+); spec…
363608	156889	2014-01-31	2014-02-20	1900-01-20	Heterosexual	2	1	21	0	1	0	0	0	0	0	Glomerulonephritis, penicillin and cephalosporin allergy	0	0	0	13	2	0.02	1	150	2.45	0	0.49	0	0.54	1	1.42	0	7.02	0	0	0	0	0	1	0	2	Rough liver echoes Rough gallbladder wall	Small cyst in right lobe of liver Enlarged liver	1. ground glass opacity with local interstitial changes, pcp may 2. slightly enlarged lymph nodes in areas 10L, 4, 7 and 8 of the left hilum	Sinus Tachycardia Other Normal ECG
383262	165781	2014-09-10	2014-11-26	1900-03-17	Homosexual	1	1	29	0	1	0	0	0	0	0	None	0	1	0	17	2	0.05	1	111	2.5	0	0.49	0	0.85	1	1.52	0	10.24	0	0	1	0	0	1	0	2	Diffuse liver disease	1. Multiple patchy abnormal signal shadows in the brain, considering the possibility of infectious foci. 2. mucocele of the right maxillary sinus; ethmoid and sphenoid sinusitis; and hypertrophy of the right inferior turbinate.	Interstitial inflammation in both lungs, follow-up examination. A plain CT scan of the head showed calcified plaques in the sagittal fissure, which did not show significant abnormalities in the brain parenchyma. Mucocele in the right maxillary sinus.
370892	160673	2014-05-10	2014-06-04	1900-01-25	Homosexual	1	1	28	0	1	0	0	0	0	0	None	0	0	0	5	2	0.01	1	121.3	2.82	0	0.49	0	0.59	1	1.77	0	7.5	0	1	0	0	0	1	0	2	Observation on the hyperechogenicity of liver parenchyma; Right renal cyst without ascites		Infectious lesions, combined with medical history, considered the possibility of PCP.	Sinus Tachycardia Other Normal ECG	Diastolic dysfunction			Bronchoalveolar lavage fluid smear: Pneumocystis carinii spores were found. Special staining results: PAS (-), silver hexamine staining (+), acid-fast staining (-)
371745	161476	2014-05-29	2014-06-17	1900-01-19	Homosexual	1	1	35	0	0	1	0	0	0	0	Condyloma acuminatum	0	1	1	22	2	0.1	1	123.5	2.85	0	0.49	0	0.51	1	1.89	0	7.49	0	0	0	1	0	1	0	2	Diffuse liver disease with steatosis Rough gallbladder wall Multiple gallbladder polyps		Multiple ground glass opacities in both lungs, with high possibility of PCP, combined with clinical findings.	Sinus Tachycardia Other Normal ECG				Bronchoalveolar lavage fluid smear: Pneumocystis carinii spores were found, consistent with PCP infection, without malignant cells. Special staining results: PAS (-), silver hexamine staining (+), acid-fast staining (-)
426345	188894	2016-06-02	2016-06-23	1900-01-21	Heterosexual	2	1	27	0	1	0	0	0	0	0	None	0	1	0	41	2	0.08	1	116.2	2.87	0	0.49	0	0.6	1	2.04	0	4.5	0	1	0	0	0	1	0	2	Coarse echogenicity of liver parenchyma		Interstitial inflammation in both lungs, considering PCP, with high possibility of CMV and non-specific infection, reexamination after treatment is recommended.					Bronchoalveolar lavage fluid smear: well-differentiated respiratory epithelial cells were observed, and tumor cells were not identified. Bronchoalveolar lavage fluid smear: no specific pathogen and tumor cells were identified. Special staining results: PAS (-), silver hexamine staining (-), acid-fast staining (-).
403394	176886	2015-07-08	2015-08-04	1900-01-27	Homosexual	1	1	32	0	0	1	0	0	0	0	None	0	0	1	65	2	0.1	1	128	2.87	0	0.49	0	0.69	1	2.12	0	10.53	0	0	0	0	0	1	0	2	Hyperechoic nodules, re-examination of calcifications		Interstitial inflammatory lesions in both lungs, combined with clinical practice, were reviewed after treatment. Mediastinal and bilateral axillary lymph nodes were slightly larger, and reexamination was recommended.					Bronchoalveolar lavage fluid smear: see Pneumocystis carinii spores, considered as PCP infection; special staining results: PAS (-), hexamine silver staining (+), acid-fast staining (-); CMV fluorescence quantitative PCR (+).
417582	184351	2016-02-14	2016-03-03	1900-01-18	Heterosexual	2	0	31	0	0	1	0	0	0	1	None	0	0	0	59	2	0.05	1	108.5	3.1	0	0.49	0	0.92	1	1.91	0	8.51	0	0	0	0	0	1	0	2		Ring enhanced lesions in right basal ganglia region and left frontal lobe, enhanced nodules in left temporal lobe and parietal lobe, considering possible large infectious lesions, toxoplasmosis encephalopathy? Compression of the right midbrain and brainstem, please combine with clinical findings.	Low-density lesions in the right cerebrum and left frontal lobe, and involvement of the right side of the brainstem were recommended for contrast-enhanced MRI. Compression of the right lateral ventricle, left shift of midline structures, brain herniation? Please combine with clinical.					(Intracranial Gram occupying lesions) Coagulative necrosis with focal distribution was observed in the brain tissue, the boundary was clear, only cell remnants were observed in the necrotic area, a large number of inflammatory cell infiltration, histiocytes and vascular proliferation were observed in the periphery, which was considered to be infectious lesions, not excluding Toxoplasma gondii inf…
364908	156596	2014-01-21	2014-03-07	1900-02-14	Homosexual	1	1	37	0	0	1	0	0	0	1	None	0	0	0	91	2	0.17	1	133.3	3.34	0	0.49	0	0.64	1	2.61	0	8.11	0	0	0	0	0	1	0	2	Diffuse liver disease Rough gallbladder wall	Cranial MR + enhanced scan showed no significant intracranial abnormality.	1. chronic inflammatory lesions in the lower lobe; infectious lesions in the anterior segment of the right upper lobe; 2. thin-walled cystic shadows in the left lower lobe, considering the possibility of dilatation with infection; 3. interstitial changes	Sinus Rhythm Normal ECG				Bronchoalveolar lavage fluid smear: Pneumocystis carinii spores were found, consistent with PCP infection. Special staining results: PAS (-), silver hexamine staining (+), acid-fast staining (-)
384311	166922	2014-10-12	2014-12-03	1900-02-21	Homosexual	1	1	29	0	1	0	0	0	0	0	None	0	1	0	14	2	0.04	1	142	4.72	0	0.49	0	1.84	0	2.47	0	7.69	0	0	0	0	0	1	0	2	Calcified foci without ascites		Calcifications. The left renal cyst may be large, with small stones in both kidneys. Interstitial inflammation.		Diastolic dysfunction			Bronchoalveolar lavage fluid smear: no malignant cells. Special staining results: PAS (-), silver hexamine staining (-), acid-fast staining (-)
450847	201835	2017-04-19	2017-05-04	1900-01-15	Homosexual	1	1	24	0	1	0	0	0	0	0	None	0	0	0	14	2	0.02	1	132	2.75	0	0.5	0	0.89	1	1.65	0	5.97	0	0	0	0	0	1	0	2	Rough gallbladder wall Increased vertebral artery resistance index Right vertebral artery slender		Multiple streak shadows in the apex of both upper lungs, secondary pulmonary tuberculosis? Bilateral subpleural micronodules Bilateral cervical pleural thickening	Sinus Bradycardia Other Normal ECG				Bronchoalveolar lavage fluid smear: well-differentiated respiratory epithelial cells and a small number of inflammatory cells were observed, and tumor cells were identified; special staining results: PAS (-), silver hexamine staining (-), acid-fast staining (-); CMV fluorescence quantitative PCR (+); mycobacterial strain identification gene detection (-). Bronchoscopic brushing: well-differentiat…
373131	162300	2014-06-18	2014-07-14	1900-01-26	Intravenous drug	4	1	37	0	0	1	0	0	0	1	Hepatitis B	0	0	0	117	2	0.12	1	109.1	3.19	0	0.5	0	0.62	1	2.34	0	8.62	0	0	0	1	0	1	0	2	Hepatomegaly, diffuse liver disease, splenomegaly, rough gallbladder wall, multiple bilateral gallbladder stones	Cirrhosis, splenomegaly; splenic subcapsular streak, high possibility of infarction, it is recommended to combine with clinical cholecystitis right lower pole renal cyst. A few enlarged lymph nodes in the abdominal cavity	1. enlarged liver and spleen, cirrhosis? It is recommended to combine with clinical practice. 2. gallstones, cholecystitis. 3. patchy hypodense shadows in the spleen, local splenic infarction? Further clinical examination is recommended. 4. slightly enlarged lymph node shadows in the hilar region. Chest CT showed no obvious abnormal signs in both lungs. Multiple slightly enlarged lymph node shado…		A small amount of mitral regurgitation in slightly larger left heart			Bronchoalveolar lavage fluid smear: no specific infection and malignant cells. Special staining results: PAS (-), silver hexamine staining (-), acid-fast staining (-).
415310	183109	2016-01-06	2016-01-28	1900-01-22	Homosexual	1	1	51	1	0	0	0	1	0	1	Hepatitis B carrier herpes zoster	0	0	0	16	2	0.03	1	148	2.92	0	0.51	0	0.78	1	1.09	0	13.6	0	0	0	1	0	1	0	2	Multiple hepatic cysts, left renal calculus		Interstitial inflammation in both lungs, considering the possibility of PCP with non-specific infection, reexamination after treatment was recommended. Multiple cysts					Bronchoalveolar lavage fluid: well-differentiated respiratory epithelial cells and a small number of inflammatory cells were observed, and pathogens with positive hexaamine silver staining were observed, consistent with pulmonary PCP infection. Special staining results: PAS (-), silver hexamine staining (+), acid-fast staining (-); CMV fluorescence quantitative PCR (-). Bronchoscopic brushing: we…
373719	162099	2014-06-13	2014-07-07	1900-01-24	Homosexual	1	1	25	0	1	0	0	0	0	0	None	0	0	0	15	2	0.07	1	102.9	3.56	0	0.51	0	0.98	1	2.1	0	4.28	0	0	0	1	0	1	0	2	Increased echogenicity of intrahepatic portal sheath system; calcification without chest or ascites		The possibility of PCP was considered in both lungs. Please combine with clinical findings. 1. Head CT shows no significant intracranial abnormality. 2. right maxillary antral gastritis.
395521	172817	2015-03-19	2015-04-28	1900-02-09	Homosexual	1	1	22	0	1	0	0	0	0	0	None	0	0	0	360	0	0.42	1	116	5	0	0.51	0	1.25	0	2.38	0	7.17	0	0	0	0	0	1	0	2	Coarse echogenicity of liver parenchyma Splenomegaly		Multiple small lymph node shadows were observed in bilateral armpits. Please combine with clinical findings. Spleen slightly enlarged, a small amount of intra-abdominal and retroperitoneal lymph nodes		Diastolic function decreased Rapid heart rate			(Inguinal lymph node needle aspiration smear) Well-differentiated lymphocytes and neutrophils were observed in the bloody background, without malignant cells or special pathogens; special staining results: PAS (-), silver hexamine staining (-), acid-fast staining (-), Gram staining (-).
378272	162969	2014-09-04	2014-09-10	1900-01-06	Homosexual	1	1	37	0	0	1	0	0	0	0	Family cluster of HBV infection, type 2 diabetes	0	0	0	385	0	0.35	1	108.7	3.75	0	0.52	0	0.94	1	2.57	0	4.68	0	0	0	1	0	1	0	2
395603	172997	2015-03-24	2015-04-07	1900-01-14	Homosexual	1	1	24	0	1	0	0	0	0	0	Penicillin allergy	0	0	0	240	1	0.34	1	124	1.67	0	0.53	0	0.35	1	1.15	0	6.09	0	0	0	0	0	1	0	2	Hypoechoic mass (liver abscess was considered in combination with clinical findings, without significant liquefaction)		Increased liver size; liver mass mixed density foci, liver abscess? It is recommended that the enhanced scan be definitive. Cholecystitis.					Abscess puncture: no malignant cells were seen.
418304	184725	2016-02-23	2016-03-11	1900-01-17	Heterosexual	2	1	30	0	0	1	0	0	0	0	None	0	0	0	59	2	0.17	1	124	2.59	0	0.53	0	0.52	1	1.74	0	7.23	0	0	0	0	0	1	0	2	Rough gallbladder wall Multiple polypoid lesions in gallbladder		Enlarged liver and slightly enlarged spleen, please combine with clinical findings. Upper mediastinal and cervical lymph node tuberculosis, right upper lobe involvement, recommended reexamination after treatment.	Sinus Tachycardia Right Atrial Enlargement? Unspecified T wave abnormality ECG				Bronchoalveolar lavage fluid smear: a small number of respiratory epithelial cells and inflammatory cells were observed, and malignant cells and specific pathogens were identified; special staining results: PAS (-), silver hexamine staining (-), acid-fast staining (-); CMV fluorescence quantitative PCR (-). (Needle aspiration smear of right supraclavicular lymph node) showed many epithelioid hist…
396978	172437	2015-03-10	2015-05-07	1900-02-27	Homosexual	1	1	29	0	1	0	0	0	0	0	None	0	0	0	19	2	0.05	1	130	3.19	0	0.53	0	0.87	1	2.03	0	7.47	0	0	0	0	0	1	0	2	Increased echogenicity of intrahepatic portal sheath system Splenomegaly		Interstitial inflammation in both lungs, PCP? Reexamination after treatment.	Sinus Tachycardia Other Normal ECG				Bronchoalveolar lavage fluid smear: Pneumocystis carinii spores were seen, which were considered to be PCP infection; special staining results: PAS (-), hexamine silver staining (+), acid-fast staining (-). CMV quantitative fluorescence PCR (+).
422155	186877	2016-04-14	2016-04-29	1900-01-15	Homosexual	1	1	37	0	0	1	0	0	0	1	None	0	0	0	62	2	0.11	1	106	3.81	0	0.53	0	0.81	1	2.64	0	8.26	0	1	0	0	0	1	0	2			Punctate calcifications in the right lobe of the liver. Soft tissue density mass in the right neck, local mucocutaneous thickening and ulceration, lymphatic tuberculosis? It is recommended to further examine the mediastinum in combination with clinical findings without significant abnormalities.	Sinus Tachycardia Other Normal ECG	Diastolic dysfunction			(Right cervical lymph node needle aspiration smear) caseous necrosis, histiocytes and neutrophils were observed, combined with special staining, which was considered as lymph node tuberculosis; special staining results: PAS (-), silver hexamine staining (-), acid-fast staining (+); Mycobacterium species identification gene detection (Mycobacterium tuberculosis +).
382788	166201	2014-09-21	2014-11-14	1900-02-23	Heterosexual	2	1	55	1	0	0	0	1	0	1	Hypertensive syphilis	0	0	1	24	2	0.11	1	69.2	0.76	0	0.54	0	0.2	1	0.38	0	8.39	0	1	1	0	0	1	0	2								Ascites smear: individual degenerated heterosexual cells and a large number of neutrophils were found. Note: The mycelium of Mycobacterium microtis is not excluded due to contamination. Special staining results: PAS (-), silver hexamine staining (+), acid-fast staining (-). Puncture drainage fluid of liver abscess: a large number of necrotic objects and cell debris were observed, without identify…
415807	183677	2016-01-22	2016-02-03	1900-01-12	Homosexual	1	1	26	0	1	0	0	0	0	1	History of appendicitis surgery	0	0	0	2	2	0.02	1	135	2.2	0	0.54	0	0.48	1	1.4	0	6.19	0	1	0	0	0	1	0	2			Multiple slightly enlarged lymph nodes in bilateral armpits and mediastinum, please combine with clinical findings. Nodular foci in the right upper lobe, considering the possibility of granuloma. Multiple enlarged small lymph nodes in the abdominal cavity and retroperitoneal region, of undetermined nature, are recommended in combination with multiple slightly large lymph nodes around the inguinal…					(Facial skin nodule) molluscum contagiosum
419047	184830	2016-02-25	2016-03-21	1900-01-25	Homosexual	1	1	25	0	1	0	0	0	0	0	None	0	1	0	13	2	0.03	1	105	2.91	0	0.54	0	0.91	1	1.71	0	9.11	0	1	0	0	0	1	0	2	Calcified foci Gallbladder wall rough Gallbladder multiple polypoid lesions Hilar and splenic hilar areas like lymphadenoid structures (lymphatic tuberculosis?) Thick spleen, multiple low echoes in the spleen, please combine with other images		1. secondary pulmonary tuberculosis in the right upper lobe; 2. a few infectious lesions in the right lower lobe; 3. multiple enlarged lymph nodes in the right subclavian and mediastinum, considering lymphatic tuberculosis; 4. emphysema in both lung tips, some bullae; 5. a small amount of pericardial effusion. There were multiple splenic nodules, considering the possibility of splenic tuberculosi…	Sinus Tachycardia Other Normal ECG	A small amount of pulmonary regurgitation pericardial effusion (small amount)			(Needle aspiration smear of right cervical lymph node) showed epithelioid cells, neutrophils and caseous necrosis, which were considered as lymph node tuberculosis in combination with special staining; special staining results: PAS (-), silver hexamine staining (-), acid-fast staining (+); Mycobacterium tuberculosis fluorescence quantitative PCR (+).
395481	172657	2015-03-16	2015-04-06	1900-01-21	Homosexual	1	1	29	0	1	0	0	0	0	0	None	0	0	0	183	2	0.18	1	123	3.27	0	0.54	0	0.87	1	2.16	0	7.56	0	1	0	0	0	1	0	2	Coarse echogenicity of liver parenchyma	Left middle cerebral artery territory infarct. Leptomeningeal enhancement, considering the possibility of meningitis. Combined with clinical	CT was not significantly abnormal. Axillary lymph nodes were slightly enlarged. Massive cerebral infarction in the frontotemporal region of the left hemisphere. Cranial CTA showed embolization of the initial segment of the left middle cerebral artery, please combine with clinical practice. Right femoral neck fracture
416843	183790	2016-01-25	2016-02-23	1900-01-29	Intravenous drug	4	1	41	0	0	0	1	0	0	1	None	0	0	0	2	2	0.02	1	96	0.77	0	0.55	0	0.32	1	0.12	0	7.94	0	0	0	0	1	1	0	2	Diffuse liver disease with steatosis Minimal ascites Rough gallbladder wall		Bronchioloalveolitis, reexamination after treatment is recommended. Lymphadenopathy in mediastinal region 7. Fatty liver (severe)? Hepatic edema? Please combine with clinical. Severe fatty liver. Nodular calcification. Gallbladder wall thickening, please combine with clinical findings. Edema of the colonic wall.	Sinus Tachycardia Other Normal ECG	Mitral valve (mild)	Internal hemorrhoids of undetermined nature with colonic ulcer		Bronchoalveolar lavage fluid smear: well-differentiated respiratory epithelial cells and a small number of inflammatory cells were observed, without clear malignant cells; special staining results: PAS (-), silver hexamine staining (-), acid-fast staining (-); CMV fluorescence quantitative PCR (+). (Transverse colon) Four pieces of colonic mucosal tissue, showing chronic inflammation. (Sigmoid co…
387720	170940	2015-01-21	2015-01-29	1900-01-08	Blood transfusion	3	1	45	0	0	0	1	0	0	1	Appendectomy procedure	0	0	0	177	2	0.24	1	129	2.08	0	0.55	0	0.44	1	1.37	0	9.49	0	0	0	0	0	1	0	2	Coarse echogenicity of liver parenchyma Splenomegaly		Mucocele in the left maxillary sinus. Splenomegaly, 1. a few indurated lesions in the apical segments of both upper lungs 2. bilateral local pleural thickening 3. multiple small axillary lymph nodes.		Diastolic dysfunction			(Needle aspiration smear of the right cervical lymph node) A small amount of squamous epithelium was seen, and tumor cells and special pathogens were not identified.
363920	156492	2014-01-19	2014-02-21	1900-02-02	Heterosexual	2	1	43	0	0	0	1	0	0	1	Allergy to cefoxitin and ceftazidime	0	0	0	9	2	0.03	1	117	2.66	0	0.55	0	0.68	1	1.92	0	6.51	0	0	1	0	0	1	0	2	Diffuse liver disease Rough gallbladder wall	Spleen is slightly enlarged, please combine with clinical findings. Cranial MR + enhancement showed no obvious abnormal signs in the brain. Thoracic spine MRI + enhanced examination showed no obvious abnormal signs. The spinal membrane and cauda equina were enhanced. Infectious lesions were considered in combination with clinical findings. Spinal cauda equina neuritis was more likely to cause mil…	A little inflammation in both lungs? Please combine with clinical. A small pericardial effusion. Local thickening of both pleura.	Sinus Tachycardia Other Normal ECG
364579	157476	2014-02-18	2014-03-04	1900-01-14	Homosexual	1	1	64	1	0	0	0	0	1	1	None	0	0	0	20	2	0.05	1	96	2.93	0	0.55	0	0.59	1	1.76	0	6.35	0	1	0	0	0	1	0	2	Hepatic cyst		1. secondary pulmonary tuberculosis, mainly induration and calcification 2. suspicious abdominal enlarged lymph nodes, CT enhanced scan is recommended	Sinus tachycardia Left axis deviation abnormal ECG			Mycotic esophagitis bile reflux HP (+)	Bronchoalveolar lavage fluid smear: no malignant cells. Special staining results: PAS (-), silver hexamine staining (-), acid-fast staining (-)
364655	156418	2014-01-16	2014-03-15	1900-02-27	Homosexual	1	1	39	0	0	1	0	0	0	1	Herpes zoster, nasal septum correction + turbinate resection	0	1	0	122	2	0.32	1	105.7	3.16	0	0.55	0	0.72	1	2.31	0	5.46	0	1	0	0	0	1	0	2	The echo of liver parenchyma was coarse and hyperechoic, considering the possibility of hemangioma, large hilar lymph nodes, enlarged gallbladder wall, rough gallbladder polyps, small spleen, right pleural effusion (localized), without ascites		1. multiple nodular shadows in both lungs, considering the possibility of inflammatory lesions, tuberculosis? Fungal infection? 2. right pleural effusion with partial atelectasis of the right middle and lower lobes. 3. calcified lymph nodes in the right hilar region. 4. multiple lymph nodes in the mediastinum. There was a mass in the right lobe of the liver, which was considered to be hemangioma.…	Sinus Rhythm Normal ECG	A small amount of mitral regurgitation with good systolic function			Bronchoalveolar lavage fluid smear: no special infection, no malignant cells. Special staining results: PAS (-), silver hexamine staining (-), acid-fast staining (-) pleural fluid smear: no malignant cells.
364315	157083	2014-02-07	2014-02-27	1900-01-20	Homosexual	1	1	36	0	0	1	0	0	0	1	None	0	0	0	82	2	0.1	1	85.2	1.79	0	0.56	0	0.28	1	0.88	0	5.28	0	0	1	1	0	1	0	2	Blood flow showed no obvious abnormality, liver parenchyma echo was thick, spleen was thick, abdominal effusion, left pleural effusion	The liver is full; the gastric varices are mild, please combine with clinical practice.	1. Peripancreatic effusion and thickening of prerenal fascia, considering pancreatitis, please combine with clinical practice. 2. cirrhosis manifestations, lower esophageal-gastric varices, ascites. 3. cholecystitis. 4. accessory spleen. 5. left pleural effusion with partial atelectasis of the left lower lobe. 1. left pleural effusion with partial atelectasis of the left lower lobe. 2. a few fibr…
359601	154319	2013-11-21	2013-12-24	1900-02-02	Homosexual	1	1	30	0	0	1	0	0	0	1	None	0	1	1	15	2	0.03	1	111	2.98	0	0.57	0	0.51	1	2.02	0	4.92	0	0	0	0	0	1	0	2	Coarse echogenicity of liver parenchyma; splenomegaly (without ascites)		Chest CT showed no obvious abnormality, please combine with clinical practice.
365836	158061	2014-03-04	2014-03-21	1900-01-17	Homosexual	1	1	30	0	0	1	0	0	0	0	Tuberculous pleurisy	0	0	0	55	2	0.09	1	117	3.08	0	0.57	0	0.62	1	1.95	0	9.18	0	0	0	0	0	1	0	2	Thickened echogenicity of liver parenchyma, no obvious abnormality of thyroid gland, enlargement of multiple cervical lymph nodes		Bilateral pneumonia, PCP not excluded; it is recommended to combine with clinical;	Sinus Rhythm Normal ECG				Bronchoalveolar lavage fluid smear: Pneumocystis carinii spores were found, consistent with PCP infection. Special staining results: PAS (-), silver hexamine staining (+), acid-fast staining (-)
419551	185766	2016-03-20	2016-03-28	1900-01-08	Blood transfusion	3	0	61	1	0	0	0	0	1	1	Atrial septal defect rheumatic heart disease mitral valve replacement (mechanical valve) cesarean section pyelonephritis, pneumonia. Quinolone allergy, penicillin skin test positive	0	0	0	176	2	1.09	0	66	3.61	0	0.57	0	1.1	0	1.99	0	8.23	0	0	0	0	0	2	0	2	Diffuse liver disease Thick spleen Multiple calcifications Rough gallbladder wall		1. cardiomegaly, mild interstitial edema may be large. 2. widened main pulmonary artery, pulmonary hypertension? Please combine with clinical. 3. Inflammation; mediastinal lymph nodes are slightly larger. 4. a small amount of right pleural effusion. 5. After thoracic surgery, prosthetic valve shadows are seen in the left heart; 6. Splenomegaly. Bilateral frontal lacunar peduncle	Atrial fibrillation abnormal ECG	After mitral mechanical valve replacement, the flow velocity of mechanical valve increased, pulmonary hypertension, left heart enlargement, right atrium full, tricuspid valve, a small amount of reflux, pulmonary valve, a small amount of reflux
273379	102653	2008-12-31	2009-01-12	1900-01-12	Homosexual	1	1	47	0	0	0	1	0	0	1	Paratyphoid	0	0	1	7	2	0.05	1	84.3	1.01	0	0.58	0	0.44	1	0.43	0	4.79	0	0	0	1	0	4	1	2				Sinus bradycardia, other normal ECGs
354250	154261	2013-11-20	2013-11-28	1900-01-08	Homosexual	1	1	78	2	0	0	0	0	0	1	Left clavicle fracture, severe anemia	0	1	0	431	0	0.89	1	138	2.89	0	0.58	0	1.03	0	1.17	0	5.56	0	0	1	0	0	1	0	2				Sinus Rhythm Limb QRS Low Voltage Critical ECG	No obvious abnormality in cardiac structure, normal left ventricular systolic function
367518	158464	2014-03-14	2014-04-10	1900-01-27	Homosexual	1	1	19	0	1	0	0	0	0	0	Penicillin skin test positive	0	1	0	8	2	0.03	1	113.3	2.11	0	0.59	0	0.52	1	1.31	0	4.93	0	0	0	0	0	1	0	2			Interstitial inflammation in both lungs, reexamination after treatment is recommended. Both apical bullae formed. The lymph nodes in the mediastinal region 7 were slightly enlarged.	Sinus Rhythm Normal ECG	No abnormality of cardiac structure, normal cardiac function		Cardiac insufficiency Chronic superficial gastritis with bile HP (+)	Bronchoalveolar lavage fluid smear: no special infection, no malignant cells. Special staining results: PAS (-), silver hexamine staining (-), acid-fast staining (-)
382204	168256	2014-11-14	2014-11-18	1900-01-04	Homosexual	1	1	40	0	0	0	1	0	0	1	None	0	1	1	26	2	0.1	1	85	2.24	0	0.59	0	0.41	1	1.58	0	6.47	0	0	0	0	0	1	0	2				Sinus Tachycardia Other Normal ECG				Bronchoalveolar lavage fluid smear: a large number of respiratory epithelial cells and a small number of inflammatory cells were observed, without identifying tumor cells and specific pathogens. Special staining results: PAS (-), silver hexamine staining (-), acid-fast staining (-).
243536	104162	2009-04-04	2009-06-10	1900-03-07	Homosexual	1	1	62	1	0	0	0	0	1	1	Prostate surgery	0	0	0	200	1	0.45	1	120.8	2.26	0	0.59	0	0.68	1	1.96	0	9.4	0	0	0	0	0	1	0	2			Consider internal infection with history, PCP can be large	Sinus Tachycardia Other Normal ECG				Centrifugal smear of bronchoalveolar lavage fluid showed many phagocytes and foamy cells, and hexaamine silver and immunohistochemical staining revealed PCP. There were no fungal hyphal spores and inclusion body structures, and no tumor cells. Immunohistochemical results: CMV (-), PCP (+) special staining results: hexamine silver staining (+), acid-fast staining (-)
375298	164585	2014-08-11	2014-08-14	1900-01-03	Blood transfusion	3	1	27	0	1	0	0	0	0	0	Penicillin skin test (+)	0	0	1	1	2	0.01	1	122	2.3	0	0.59	0	0.73	1	1.41	0	5.13	0	0	0	0	0	1	0	2
376044	164016	2014-07-28	2014-08-07	1900-01-10	Homosexual	1	1	27	0	1	0	0	0	0	0	Sulfonamide allergy	0	0	0	62	2	0.14	1	119.4	2.53	0	0.59	0	0.69	1	1.65	0	6.87	0	0	0	0	0	1	0	2	Thyroid gland is abundant Please combine with clinical bilateral cervical lymph node visible partial enlargement		There were multiple small lymph node shadows in both axillae, and the rest showed no obvious abnormal signs. A small amount of small lymph nodes are scattered in the abdominal cavity, which is recommended to be combined with clinical practice. Head CT showed no obvious intracranial abnormality, please combine with clinical practice. 2. a small amount of inflammation in the left maxillary sinus.		Diastolic dysfunction			Bronchoalveolar lavage fluid smear: no malignant cells. Special staining results: PAS (-), silver hexamine staining (-), acid-fast staining (-) (bone marrow) puncture bone marrow tissue, bone marrow and adipose tissue and granulocyte/red ratio were approximately normal, trilineage cells were visible, proliferation was slightly active, diagnosis should be combined with clinical; immunohistochemica…
426968	188705	2016-05-29	2016-06-30	1900-02-01	Homosexual	1	1	24	0	1	0	0	0	0	0	None	0	0	0	3	2	0.01	1	146	2.62	0	0.59	0	0.61	1	1.9	0	10.14	0	0	1	0	0	1	0	2	Fatty liver (moderate)		Diffuse lesions in both lungs and left lower lung consolidation, considering the possibility of PCP with non-specific inflammation, it was recommended to reexamine after anti-infective treatment. Reality is generally reduced, fatty liver? It is recommended to combine with clinical practice and further examination if necessary. Fatty liver. Two lower pneumonic lesions.					Bronchoalveolar lavage fluid smear: Pneumocystis carinii spores were found, consistent with PCP infection; special staining results: PAS (-), silver hexamine staining (+), acid-fast staining (-); CMV fluorescence quantitative PCR (-); mycobacterial strain identification gene detection (-). Bronchial brushing: — Visible well-differentiated bronchial epithelium; — No specific pathogens or tumor cel…
369582	160301	2014-04-30	2014-05-16	1900-01-16	Homosexual	1	1	60	1	0	0	0	0	1	1	None	0	0	0	41	2	0.05	1	95.2	2.87	0	0.59	0	0.8	1	1.53	0	9	0	0	0	0	0	1	0	2	Diffuse liver disease with rough gallbladder wall in hilar lymph nodes		Gallstone. Pleural effusion on the right side, and inflammation progression in the right middle lobe, please combine with clinical findings. 1. bilateral pneumonia, right middle lobe bulbar pneumonia may, it is recommended to reexamine after combined clinical treatment 2. a very small amount of pleural effusion on the right side.	Sinus Rhythm Left Axis Deviation Incomplete Right Bundle Branch Block Abnormal ECG	Left atrium slightly larger, mitral valve and aortic valve regurgitation, reduced diastolic function and enhanced contraction			Bronchoalveolar lavage fluid smear: acid-fast positive bacilli were found, considering tuberculosis. Special staining results: PAS (-), silver hexamine staining (-), acid-fast staining (+) (bronchoscopic biopsy) a little bronchial mucosal tissue, chronic inflammation, and see acid-fast staining positive bacilli, combined with clinical consideration of tuberculosis infection. Special staining resu…
349860	151715	2013-09-08	2013-09-12	1900-01-04	Heterosexual	2	0	24	0	1	0	0	0	0	0	None	0	0	0	49	2	0.14	1	76.9	3.65	0	0.59	0	1.14	0	2.07	0	5.66	0	0	0	0	0	4	1	2	Coarse echogenicity of liver parenchyma	Left basal ganglia and corona radiata infarction. Multiple abnormally enhanced foci in the left basal ganglia and corona radiata with adjacent meningeal thickening suggested the possibility of intracranial infection.	1. multiple inflammation in both lungs, it is recommended to reexamine after treatment 2. bilateral local pleural thickening	Sinus Rhythm Normal ECG
385244	168320	2014-11-16	2014-12-22	1900-02-05	Homosexual	1	1	27	0	1	0	0	0	0	0	None	0	0	0	347	1	0.51	1	93	1.73	0	0.6	0	0.35	1	1.02	0	6.68	0	0	0	0	0	1	0	2	Diffuse liver disease with intrahepatic cystic mass (considering the possibility of liver abscess) Ascites gallbladder wall rough		After drainage of liver lesions; pleural effusion; infectious lesions, consolidation in the middle and lower lobes of the right lung, it is recommended to reexamine after treatment. Slightly enlarged lymph nodes were observed in areas 1 and 2 in the mediastinum; multiple small lymph nodes were observed in the axilla. Splenomegaly. After paracentesis for liver abscess, the drainage tube was placed…	Sinus tachycardia abnormal ECG				Puncture smear of liver abscess revealed a large number of mixed inflammatory cells and necrotic material.
419473	185260	2016-03-07	2016-03-28	1900-01-21	Homosexual	1	1	37	0	0	1	0	0	0	0	Syphilis	0	0	1	20	2	0.07	1	147	2.5	0	0.6	0	0.68	1	1.63	0	7.26	0	0	0	0	0	1	0	2			Ground glass lesions in both lungs, considering the possibility of PCP infection, re-examination after treatment was recommended; mild bronchiectasis in both lungs. A very small amount of pleural effusion.	Sinus Tachycardia Other Normal ECG				Bronchoalveolar lavage fluid smear: Pneumocystis carinii spores were seen, considering PCP infection; special staining results: PAS (-), silver hexamine staining (+), acid-fast staining (-); CMV fluorescence quantitative PCR (-). Bronchoalveolar lavage fluid brushing: epithelial cells and red staining uniform Pneumocystis carinii spore mass.
412867	182417	2015-12-16	2015-12-23	1900-01-07	Heterosexual	2	0	42	0	0	0	1	0	0	1	None	0	0	0	65	2	0.17	1	111	2.68	0	0.6	0	0.85	1	1.73	0	5.81	0	0	0	0	1	1	0	2	Slightly hyperechoic observation of diffuse hepatic lesions		Small stones in both kidneys? Nodular shadows were observed in the right middle lobe and left lower lobe, considering sclerotic nodules. The patient was followed up for reexamination. Multiple slightly enlarged lymph nodes in bilateral axillae.	Sinus rhythm ST-T wave abnormal ECG
441342	168299	2016-12-28	2016-12-30	1900-01-02	Homosexual	1	1	35	0	0	1	0	0	0	0	Hepatitis B, hepatitis C, condyloma acuminatum, syphilis	0	0	0	605	0	0.87	1	134	3	0	0.6	0	0.88	1	1.83	0	10.54	0	1	0	1	1	1	0	2
377878	165166	2014-08-25	2014-09-07	1900-01-13	Homosexual	1	1	52	1	0	0	0	1	0	1	Penicillin, streptomycin, cephalosporin allergy, lumbar disc herniation, palpitations	0	0	0	40	2	0.14	1	116.1	3.04	0	0.6	0	0.73	1	2.02	0	7.5	0	0	1	1	0	1	0	2	Thick echogenicity of liver parenchyma, slightly larger gallbladder	Cranial MR + enhancement showed no obvious abnormal signs in the brain. Right inferior turbinate hypertrophy; left turbinate atrophy. Mucosal thickening of ethmoid sinus; left maxillary antrum.	Small patchy ground-glass opacities in the right middle lobe were recommended for reexamination after treatment. Subpleural patchy streaks, chronic inflammation. Pleural thickening.		Decreased diastolic function			Cerebrospinal fluid smear: many lymphoid cells were observed, and malignant cells were not identified.
424560	187933	2016-05-10	2016-05-31	1900-01-21	Heterosexual	2	1	49	0	0	0	1	0	0	1	None	0	0	0	27	2	0.02	1	138	3.38	0	0.6	0	0.73	1	2.32	0	6.07	0	1	0	0	0	1	0	2	Liver slightly larger Gallbladder wall rough		PCP in both lungs with high possibility of non-specific infection, please combine with clinical history.	Sinus Tachycardia Other Normal ECG	Diastolic dysfunction			Bronchoalveolar lavage fluid: well-differentiated respiratory epithelial cells and a small number of inflammatory cells were observed, and pathogens with positive hexaamine silver staining were observed, consistent with pulmonary PCP infection. Special staining results: PAS (-), silver hexamine staining (+), acid-fast staining (-); CMV fluorescence quantitative PCR (+); Mycobacterium tuberculosis…
372002	160711	2014-05-12	2014-06-13	1900-02-01	Homosexual	1	1	44	0	0	0	1	0	0	1	None	0	0	0	302	1	0.38	1	143	3.99	0	0.6	0	0.96	1	1.99	0	7.63	0	1	0	0	0	1	0	2		Right femoral neck fracture, femoral fracture outward and superior displacement; right femoral head aseptic necrosis, please combine with clinical. There was a possibility of bone injury in the right hip bone and proximal femur, with slight swelling of the surrounding soft tissues.	1. right aseptic necrosis with femoral neck fracture and swelling of the surrounding soft tissue. 2. no obvious signs of ischemic necrosis were observed in the left femoral head.	Sinus Rhythm Normal ECG
433526	191927	2016-08-16	2016-09-23	1900-02-07	Homosexual	1	1	47	0	0	0	1	0	0	1	None	0	0	0	171	2	0.2	1	104	0.9	0	0.61	0	0.07	1	0.44	0	8.6	0	0	1	0	0	1	0	2	Fatty liver (mild) Liver abscess (a small amount of liquefaction) Abdominal effusion Right pleural effusion		The liver abscess changed after drainage, and reexamination was recommended. Concentrated gallbladder bile. A small amount of abdominal effusion. Pleural effusion with atelectasis of both lower lungs. Bilateral pleural effusion, elevation of right diaphragm, with atelectasis of inferior lobes of lungs and right middle lobe atelectasis. Please combine with clinical history.		Minimal mitral regurgitation with reduced diastolic function			Smears of the drainage of the liver abscess revealed a large amount of inflammatory necrosis without a clear specific pathogen. Special staining results: PAS (-), silver hexamine staining (-), acid-fast staining (-).
382653	166907	2014-10-11	2014-11-11	1900-01-31	Homosexual	1	1	24	0	1	0	0	0	0	0	Syphilis allergica	0	0	0	139	2	0.33	1	76.5	1.93	0	0.61	0	0.28	1	1.48	0	6.13	0	1	0	1	0	1	0	2	Diffuse liver disease Splenomegaly Multiple abdominal lymphadenopathy Right lower quadrant is undetermined		Multiple enlarged lymph nodes in mediastinum. Please combine with clinical. There was a little induration and cords in the dorsal segment of the left lower lobe. Bullae. A very small amount of pleural effusion. He had splenomegaly and multiple enlarged lymph nodes in the hilar region, and further examination was recommended. Multiple enlarged lymph node shadows were observed in the retroperitonea…		Trace tricuspid regurgitation and a small amount of pericardial effusion	Inflammatory proctitis of ileum	Chronic superficial gastritis with bile reflux HP (+)	(Needle aspiration smear of left cervical mass) showed caseous necrosis, more neutrophils and a small amount of epithelioid cells, combined with special staining: PAS (-), silver hexamine staining (-), acid-fast staining (+), considering lymph node tuberculosis; Mycobacterium tuberculosis fluorescence quantitative PCR (+). Cerebrospinal fluid smear: no malignant cells. There were 2 pieces of colo…
425865	186922	2016-04-15	2016-06-17	1900-03-03	Blood transfusion	3	1	29	0	1	0	0	0	0	1	Tetralogy of Fallot	0	0	1	5	2	0.02	1	112	2.02	0	0.61	0	0.5	1	1.14	0	5.55	0	0	0	0	0	1	0	2	Hyperechogenicity, consider hemangioma		Bronchiolitis in both lungs Interstitial edema in both upper lobes Right upper lobe, middle lobe and right interlobar pleural nodules, considering the possibility of inflammatory granuloma; re-examination of low-density lesions in the right lobe of the liver at follow-up; combined with clinical findings, if necessary, abdominal CT showed multiple occupying lesions, considering hemangioma. Small c…	Sinus bradycardia Complete right bundle branch block Abnormal T wave abnormal ECG	Postoperative changes of heart: right ventricular enlargement, a small amount of tricuspid regurgitation, and a small amount of aortic regurgitation		1. mycotic esophagitis 2. submucosal elevation of the descending duodenum 3. chronic non-atrophic gastritis HP +	(Needle aspiration smear of left inguinal lymph node) A small number of well-differentiated lymphocytes were observed, without clear malignant cells; special staining results: acid-fast staining (-). (Cardia) One mucosal tissue covered with stratified scaly epithelium, showing chronic inflammation; and three inflammatory exudates, in which fibrous histiocytes proliferated, some nuclei were irregu…
446358	199552	2017-02-23	2017-03-08	1900-01-13	Homosexual	1	1	25	0	1	0	0	0	0	0	None	0	0	0	368	0	0.58	1	100.3	2.4	0	0.61	0	0.47	1	1.68	0	5.11	0	0	0	0	0	1	0	2	Calcified focus	Infectious lesions in the right lower lobe and mediastinal lymphadenopathy were considered, considering the possibility of pulmonary tuberculosis.			Mitral regurgitation (mild) Tricuspid regurgitation (mild)
382078	168085	2014-11-10	2014-11-19	1900-01-09	Homosexual	1	1	60	1	0	0	0	0	1	1	Cerebral infarction	0	1	0	9	2	0.02	1	100	2.69	0	0.61	0	0.55	1	1.82	0	5.78	0	0	0	0	0	1	0	2	Rough gallbladder wall Crystal attached wall Gallbladder slightly thick spleen		1. double pneumonic lesions. 2. bullae in the left upper lobe. 3. pleural effusion.	Sinus Rhythm with Short PR Interval Other Normal ECG	Adequate mitral regurgitation systolic function		Esophageal ulcer chronic superficial gastritis HP (+)	(Esophagus (4 pieces)), 3 pieces of mucosal tissue covered with scaly epithelium showed active chronic inflammation, and another piece of inflammatory necrosis was seen. Combined with clinical findings, it was consistent with ulcer changes; in 1 piece, the edge showed deep inflammation and the glands were disorganized, and clinical follow-up was recommended. Immunohistochemical results: CK AE1/3 …
449237	201244	2017-04-05	2017-04-13	1900-01-08	Homosexual	1	1	33	0	0	1	0	0	0	0	Amoxicillin allergy syphilis	0	0	0	30	2	0.07	1	143	2.81	0	0.61	0	0.76	1	1.71	0	4.25	0	1	0	0	0	1	0	2			1. ground-glass opacity lesions and inflammatory lesions in the upper lobe of the left lung? Or other? Please have regular reexamination; 2. micronodular lesions in the right upper lobe.
442267	196722	2016-12-13	2017-01-12	1900-01-30	Homosexual	1	1	27	0	1	0	0	0	0	0	None	0	1	0	75	2	0.1	1	149	2.96	0	0.61	0	0.57	1	2	0	6	0	1	0	0	0	1	0	2			Diffuse ground-glass opacities in both lungs, high possibility of PCP infection, reexamination after treatment. Slightly enlarged lymph nodes in the mediastinum.	Sinus Tachycardia Other Normal ECG	Diastolic dysfunction			Bronchoalveolar lavage fluid smear: see Pneumocystis carinii spores, considered as PCP infection; special staining results: PAS (-), silver hexamine staining (+), acid-fast staining (-); CMV fluorescence quantitative PCR (+); mycobacterium species identification gene detection (-). Bronchoalveolar lavage fluid brushing: epithelial cells and a small number of inflammatory cells were observed, with…
274026	103240	2009-02-11	2009-02-26	1900-01-15	Homosexual	1	1	32	0	0	1	0	0	0	0	None	0	0	1	26	2	0.1	1	138	4.88	0	0.61	0	2.49	0	2.58	0	6.47	0	0	0	0	0	4	1	2	On February 12, 2009, the echo of liver parenchyma was coarse, the spleen was not large, and the chest and ascites (lateral decubitus position) were not examined. The cause of mild hydronephrosis of both kidneys was to be determined		Chest X-ray: Bedside chest X-ray showed no obvious abnormality	Sinus rhythm with ST-T change of sinus arrhythmia, please combine with abnormal ECG
363590	157138	2014-02-10	2014-02-20	1900-01-10	Homosexual	1	1	63	1	0	0	0	0	1	1	None	0	1	1	1	2	0	1	123	0.23	0	0.62	0	0.42	1	3.09	0	5.58	0	1	1	0	0	2	0	2	Coarse echogenicity of liver parenchyma Right renal cyst		1. bilateral interstitial pneumonia; PCP? It is recommended to reexamine after clinical treatment 2. high-density nodular lesions in the right upper lobe, and regular reexamination is recommended 3. bilateral local pleural thickening					Bronchoalveolar lavage fluid smear: no special infection, no malignant cells. Special staining results: PAS (-), silver hexamine staining (-), acid-fast staining (-)
422920	187283	2016-04-24	2016-05-10	1900-01-16	Homosexual	1	1	25	0	1	0	0	0	0	0	Appendicitis tuberculosis herpes zoster	0	0	0	15	2	0.02	1	127	2.21	0	0.62	0	0.55	1	1.34	0	6.28	0	0	0	0	0	1	0	2	Thickened echogenicity of liver parenchyma Large spleen Large gallbladder wall Rough pancreatic head area Lymphadenopathy		Nodular foci in right lower lobe, inflammatory nodule considered of undetermined nature, cryptococcal infection? Re-examination is recommended. The possibility of secondary pulmonary tuberculosis in both lungs was high, and re-examination was recommended. Multiple enlarged lymph nodes in mediastinum, lymphatic tuberculosis? Calcifications in the left hilum. Interstitial changes in lower lobes of …		Few tricuspid regurgitation
395450	172564	2015-03-12	2015-04-29	1900-02-17	Homosexual	1	1	27	0	1	0	0	0	0	0	None	0	0	1	23	2	0.05	1	145	2.72	0	0.62	0	0.53	1	2.02	0	7.22	0	0	0	0	0	1	0	2			1. interstitial inflammation in both lungs, reexamined after treatment. 2. local thickening of both pleura.					Bronchoalveolar lavage fluid smear: epithelial cells, phagocytes, inflammatory cells and protein-like secretions were observed, without clear malignant cells; special staining results: PAS (-), silver hexamine staining (-), acid-fast staining (-); CMV fluorescence quantitative PCR (-).
401180	176689	2015-07-03	2015-07-10	1900-01-07	Homosexual	1	1	73	2	0	0	0	0	0	1	Chronic nephritis of inguinal hernia	0	0	0	87	2	0.22	1	109	2.76	0	0.62	0	0.81	1	1.53	0	8.27	0	0	1	0	0	2	0	2	Coarse echogenicity of liver parenchyma, multiple cysts in right kidney		Interstitial inflammation, severe in the right lower lobe. Mediastinal slightly enlarged lymph node shadow; axillary slightly enlarged lymph node shadow, please combine with clinical practice. 1. old infarcts in the right cerebellar hemisphere? 2. senile brain changes. Liver and spleen enlargement. Multiple small cysts in both kidneys. There were patchy shadows in both lower lungs and a small amo…	Sinus Rhythm Limb QRS Low Voltage Critical ECG	Pulmonary regurgitation (mild) tricuspid regurgitation (mild)
428321	189285	2016-06-13	2016-07-19	1900-02-05	Homosexual	1	1	50	1	0	0	0	1	0	1	Dermatitis suspected "sulfanilamide" allergy	0	0	1	52	2	0.03	1	125	2.8	0	0.62	0	0.74	1	1.83	0	4.38	0	0	0	0	0	1	0	2			Accessory spleen. Head CT showed no significant intracranial abnormality. Left maxillary antral gastritis. Interstitial inflammation in both lungs, high possibility of PCP, reexamination after treatment is recommended. Small nodule in left upper lobe, inflammatory granulomatous nodule? Follow-up review.	Sinus Tachycardia Other Normal ECG	Widened ascending aorta, tricuspid regurgitation (small amount), decreased diastolic function			Bronchoalveolar lavage fluid smear: well-differentiated respiratory epithelial cells and a small number of inflammatory cells were observed, and pathogens with positive hexaamine silver staining were observed, consistent with pulmonary PCP infection. Special staining results: PAS (-), silver hexaamine staining (+), acid-fast staining (-); CMV fluorescence quantitative PCR (-); mycobacterial strai…
441410	196462	2016-12-07	2016-12-29	1900-01-22	Homosexual	1	1	35	0	0	1	0	0	0	1	Tuberculosis	0	0	0	81	2	0.1	1	140	3.2	0	0.62	0	0.46	1	2.4	0	4.74	0	0	0	0	0	1	0	2			Infectious lesions in the lower lobe and bronchiectasis in the left lower lobe. The possibility of secondary pulmonary tuberculosis was considered in the right upper lobe, combined with clinical findings. Small nodules in the right lower lobe, followed by follow-up examination. Localized emphysema in the left lower lobe.	Sinus Tachycardia Other Normal ECG	Tricuspid regurgitation (mild)
404266	177449	2015-07-23	2015-08-17	1900-01-25	Heterosexual	2	1	47	0	0	0	1	0	0	1	None	0	0	0	29	2	0.12	1	68.2	3.26	0	0.62	0	0.84	1	2.05	0	9.67	0	0	0	0	0	1	0	2	Thick echo of liver parenchyma, slightly thick spleen, thickened gallbladder wall, bilateral hilar lymphadenopathy (multiple), further examination of prostate was recommended	Multiple lesions in prostate and seminal vesicle, multiple enlarged lymph nodes around iliac vessels and posterior peritoneum, nature to be determined, tuberculosis? Lymphoma? None of them were excluded, and needle biopsy was recommended for further examination if necessary.	The texture gain was blurred, and the possibility of bronchiolitis was considered. There was a little inflammation in the basal segment of the left lower lobe. A very small amount of pleural effusion. Enlarged lymph nodes in the retroperitoneal area. Multiple enlarged lymph nodes in the hilar region, posterior peritoneum and pelvic cavity, lymphoma? Further examination is recommended. The gallbla…					Bronchoalveolar lavage fluid smear: epithelial cells, phagocytes and inflammatory cells were observed, without clear malignant cells; special staining results: PAS (-), hexamine silver staining (-), acid-fast staining (-); CMV fluorescence quantitative PCR (+). (Needle aspiration smear of cervical lymph nodes) showed actively proliferating lymphocytes and lymphoblasts, which were considered to be…
372110	161947	2014-06-10	2014-06-10	1899-12-31	Homosexual	1	1	26	0	1	0	0	0	0	0	None	0	1	1	367	0	0.24	1	145	3.44	0	0.62	0	1	1	2.09	0	5.05	0	0	0	0	0	1	0	2			Mild infection in both lungs, reexamination after treatment is recommended
360001	154805	2013-12-04	2013-12-30	1900-01-26	Homosexual	1	1	27	0	1	0	0	0	0	0	None	0	0	0	51	2	0.06	1	136	3.49	0	0.62	0	0.64	1	2.35	0	5.91	0	0	0	0	0	1	0	2	Coarse echogenicity of liver parenchyma, calcified focus, poor spleen, and ascites		1. Interstitial pneumonia in both lungs, which is recommended to be reexamined after treatment. 2. multiple small cavities in the left upper lung, fungal infection? 3. local pleural thickening on both sides.	Sinus Rhythm Normal ECG				Bronchoalveolar lavage fluid smear: no malignant cells. Special staining results: PAS (-), silver hexamine staining (-), acid-fast staining (-)
386452	169565	2014-12-16	2015-01-08	1900-01-23	Homosexual	1	1	45	0	0	0	1	0	0	1	Tracheitis	0	1	0	38	2	0.05	1	117	3.6	0	0.62	0	0.67	1	2.56	0	7.49	0	0	0	0	0	1	0	2	Liver parenchyma echo thick gallbladder wall crystal		Inflammation, combined with medical history, considering that PCP may be large. Lymphadenopathy in areas 4 and 5 of the mediastinum.	Sinus Tachycardia Other Normal ECG	Aortic valve regurgitation (mild)			Bronchoalveolar lavage fluid smear: Pneumocystis carinii spores were seen, which were considered to be PCP infection; special staining results: PAS (-), hexamine silver staining (+), acid-fast staining (-).
371529	160902	2014-05-15	2014-06-10	1900-01-26	Homosexual	1	1	32	0	0	1	0	0	0	0	Hepatitis B	0	0	0	151	2	0.2	1	128.6	3.85	0	0.62	0	0.81	1	2.49	0	6.5	0	0	0	1	0	1	0	2	Coarse echo of liver parenchyma, bidirectional blood flow spectrum, please combine with clinical		1. slightly enlarged spleen. 2. small stones in the right kidney.	Sinus Tachycardia Other Normal ECG			Chronic superficial gastritis HP (+)
274270	103468	2009-02-25	2009-03-31	1900-02-03	Heterosexual	2	1	38	0	0	1	0	0	0	1	Hepatitis B	0	1	0	8	2	0.04	1	86	1.38	0	0.63	0	0.31	1	1.13	0	6.31	0	0	0	1	0	1	0	2			On March 2, 2009, the patient had diffuse inflammatory changes in both lungs. Please see no significant abnormality in upper abdominal CT scan + enhanced scan on March 24, 2009 in combination with clinical post-PICC changes. On May 20, 2009, the possibility of S3 vertebral lipoma was high, and the rest showed no significant abnormality.	Sinus Tachycardia Nonspecific T-wave Abnormalities ECG				Centrifugal smear of bronchoalveolar lavage fluid: a small number of phagocytes and exfoliated bronchial epithelial cells, a large number of neutrophils, no inclusion bodies, as obvious fungal hyphae and spores. Special staining results: acid-fast staining (+), hexamine silver staining (-). Immunohistochemical results: CMV (-), PCP (-).
454336	202606	2017-05-08	2017-06-19	1900-02-11	Heterosexual	2	1	31	0	0	1	0	0	0	1	Hepatitis B	0	0	0	38	2	0.15	1	112.1	1.88	0	0.63	0	0.6	1	0.88	0	4.42	0	0	0	1	0	1	0	2			Multiple small lymph nodes in the posterior peritoneum were observed by follow-up. Infectious lesions in both lungs, possible bacterial infection, local bronchiectasis in the right lower lobe; re-examination was recommended; there were a few strips in the right middle lobe and left lower lobe. Enlarged lymph nodes in the mediastinum. Right apical pleura was hypertrophic. Nodular calcification in …				Chronic non-atrophic gastritis Helicobacter pylori (+)
353367	151359	2013-08-29	2013-11-14	1900-03-17	Blood transfusion	3	1	18	0	1	0	0	0	0	0	Trauma surgery	0	1	0	526	0	0.54	1	139	2.82	0	0.63	0	0.72	1	1.66	0	5.93	0	0	0	0	0	1	0	2	Diffuse liver disease	Right ventricular mass, with right ventricular obstructive hydrocephalus, cerebral sickle herniation, considering inflammatory lesions, and skull base meningeal and meningeal inflammation. Inflammation of the adenoids. Bilateral inferior turbinate hypertrophy, right ethmoid sinus cyst. Central nervous system infection, spinal cord, panniculitis; cervical lymphadenopathy. The position of the conus…	Chest CT + enhanced scan showed no significant abnormality. Nodular lesion in right lateral ventricle, with obstructive hydrocephalus in right lateral ventricle, sickle hernia of cerebrum? Inflammatory lesions were considered in combination with clinical history and MR films. Nodular lesions in the right lateral ventricle, with obstructive hydrocephalus in the right lateral ventricle, mild edema …	Sinus Rhythm Normal ECG	Tricuspid regurgitation (a small amount) Pulmonary hypertension (mild)			Cerebrospinal fluid smear: no malignant cells, no special infection. (Intraspinal space occupying) Multiple inflammatory necrotic foci were observed, peripheral fibrous hyperplasia with infiltration of epithelioid cells, inflammatory cells, and multinucleated giant cells, and special staining showed PAS and silver hexamine positive hyphae, consistent with granulomatous inflammation due to fungal …
447329	198699	2017-02-04	2017-03-21	1900-02-14	Homosexual	1	1	51	1	0	0	0	1	0	1	Hepatitis B syphilis	0	0	0	31	2	0.04	1	124	3.17	0	0.63	0	0.62	1	2.06	0	5.57	0	1	1	0	0	1	0	2	Multiple moderately hyperechoic nodular hemangiomas? Right renal cyst observed		Isodense or slightly hypodense nodules (3-108, 112, 125) in S2, 6, 7 of the liver, considering that the hemangioma may be large. Splenomegaly. Ground glass changes in both lungs, PCP infection? Multiple cysts in both lungs, considering centrilobular emphysema with local bullae, considering residual changes after PCP treatment. Consider fungal infection? It is recommended to reexamine after treatm…	Sinus Rhythm with Short PR Interval Other Normal ECG	Few mitral regurgitation			Bronchoalveolar lavage fluid smear: well-differentiated respiratory epithelial cells and a small number of inflammatory cells were observed, and tumor cells and specific pathogens were not identified; special staining results: PAS (-), silver hexamine staining (-), acid-fast staining (-). Bronchoalveolar lavage fluid smear: well-differentiated respiratory epithelial cells and a small number of in…
426804	188184	2016-05-16	2016-06-29	1900-02-13	Homosexual	1	1	34	0	0	1	0	0	0	1	Tuberculosis	0	1	1	449	0	0.51	1	144.4	3.19	0	0.63	0	0.85	1	1.59	0	5.12	0	0	0	1	0	1	0	2	Thick echogenicity of liver parenchyma Rough gallbladder wall	Increased signal intensity in liver parenchyma, inflammatory change? For slightly larger lymph nodes in the posterior peritoneum and hilar region, reexamination is recommended. Lymphatic stasis is likely. Cholecystitis. A small amount of abdominal effusion.	1. Secondary pulmonary tuberculosis in both upper lungs with right upper lung expansion, mainly calcified induration lesions, please combine with clinical practice. 2, left lower pulmonary cord stripe. 3, cholecystitis.
399352	174542	2015-05-07	2015-06-04	1900-01-28	Homosexual	1	1	28	0	1	0	0	0	0	0	None	0	0	0	147	2	0.37	1	109	3.21	0	0.63	0	0.63	1	2.22	0	5.08	0	0	0	0	0	1	0	2	Coarse echogenicity of liver parenchyma, hilar lymph nodes with calcifications	Hepatic cyst. The spleen was slightly enlarged.	There was a little chronic inflammation in the left upper lobe. Calcifications.					(Needle aspiration smear of the left cervical lymph node) Well differentiated lymphocytes were seen, not malignant cells.
401624	175433	2015-05-30	2015-07-05	1900-02-05	Homosexual	1	1	31	0	0	1	0	0	0	0	Syphilis	0	0	0	456	0	0.86	1	138.9	3.82	0	0.63	0	1.26	0	2.11	0	7.52	0	1	1	0	0	1	0	2
243485	104535	2009-04-24	2009-06-09	1900-02-15	Heterosexual	2	1	28	0	1	0	0	0	0	0	None	0	1	0	11	2	0.03	1	118.1	4.39	0	0.63	0	0.81	1	4.06	1	4.62	0	0	0	0	0	1	0	2	1. fatty liver (mild) bilateral deposits and stones in the gallbladder wall 2.		Right upper lobe endobronchial space occupying, right upper obstructive inflammation, bronchoscopy recommended	Sinus Tachycardia Nonspecific Abnormal ST Segment ECG
374827	162811	2014-06-30	2014-07-28	1900-01-28	Homosexual	1	1	22	0	1	0	0	0	0	0	None	0	0	0	18	2	0.03	1	90	1.72	0	0.64	0	0.47	1	0.88	0	7.88	0	0	0	0	0	1	0	2	Pleural effusion		1. multiple ground-glass opacities in both lungs, considering the possibility of interstitial inflammation; consolidation in the left lower lobe, bacterial pneumonia? Reexamination after treatment. 2. nodular shadow in the right lung, considering the possibility of inflammatory granuloma. 3. bilateral pleural effusions with partial atelectasis of the lower lobes of both lungs. 4. multiple slightl…	Sinus Rhythm with Sinus Arrhythmia Normal ECG	A small amount of mitral regurgitation with good systolic function		Reexamination 1 week after treatment of esophagotracheal fistula with metal clip	Bronchoalveolar lavage fluid smear: no special infection, no malignant cells. Special staining results: PAS (-), silver hexamine staining (-), acid-fast staining (-) (bronchial mucosa (esophagotracheal fistula?)) There were 3 pieces of mucosal tissue covered with respiratory epithelium, which showed chronic inflammation, and CK staining showed regular epithelium; immunohistochemical results: CK A…
416211	183401	2016-01-14	2016-02-06	1900-01-23	Homosexual	1	1	57	1	0	0	0	1	0	1	Psoriasis	0	0	0	20	2	0.11	1	89	1.89	0	0.64	0	0.41	1	1.13	0	9.75	0	0	1	0	0	2	0	2	Increased left vertebral artery velocity coarse echogenicity of liver parenchyma		PCP in both lungs was co-infected and reexamined after treatment. Bilateral pleural effusions. A small pericardial effusion.		Mitral regurgitation (mild)			Sputum smear: no malignant cells seen. Special staining results: PAS (-), silver hexamine staining (-), acid-fast staining (-)
446321	198394	2017-01-24	2017-03-08	1900-02-12	Homosexual	1	1	46	0	0	0	1	0	0	1	None	0	0	1	14	2	0.05	1	123	3.31	0	0.64	0	0.57	1	2.42	0	6.45	0	0	0	0	0	1	0	2			Splenomegaly, combined with clinical history. Both lower ground glass opacities, considering the possibility of interstitial inflammation. 3. Infectious lesions, combined with medical history, considering that PCP may be large, it is recommended to reexamine after treatment.					Bronchoalveolar lavage fluid smear: well-differentiated respiratory epithelial cells and a small number of inflammatory cells were observed, and tumor cells were not identified; special staining results: PAS (-), silver hexamine staining (-), acid-fast staining (-); CMV fluorescence quantitative PCR (+); mycobacterial strain identification gene detection (-). (Bronchoscopy) Mucosal tissue covered…
376383	163505	2014-07-16	2014-08-29	1900-02-13	Heterosexual	2	1	56	1	0	0	0	1	0	1	Chronic superficial gastritis, chronic obstructive pulmonary emphysema	0	1	0	368	0	0.78	1	115.9	3.55	0	0.64	0	1.31	0	1.66	0	9.37	0	0	0	0	1	1	0	2	Diffuse liver disease		Multiple patchy, miliary lesions, considering infectious lesions, not excluding the possibility of fungal lesions. Subpleural bullae of the right lower lung. Right hilar lymphadenopathy.	Sinus Rhythm Extremity QRS Low Voltage Interval Abnormal Q Wave Abnormal ECG				Bronchoalveolar lavage fluid smear: no special infection, no malignant cells. Special staining results: PAS (-), silver hexamine staining (-), acid-fast staining (-)
361673	155467	2013-12-22	2014-01-16	1900-01-25	Homosexual	1	1	28	0	1	0	0	0	0	1	None	0	0	0	31	2	0.04	1	116	3.64	0	0.64	0	0.46	1	1.92	0	5.1	0	0	0	0	0	1	0	2	Liver, gallbladder, spleen, pancreas and kidney showed no significant abnormality		Interstitial inflammation in both lungs, PCP? It is recommended to reexamine after 2 weeks of treatment. Pleural thickening on both sides. Splenomegaly.					Bronchoalveolar lavage fluid smear: no special infection, no malignant cells. Special staining results: PAS (-), silver hexamine staining (-), acid-fast staining (-)
350575	151766	2013-09-09	2013-09-30	1900-01-21	Homosexual	1	1	48	0	0	0	1	0	0	1	Onychomycosis	0	0	0	25	2	0.08	1	110.4	4.03	0	0.64	0	0.63	1	2.88	0	7.31	0	0	0	0	0	1	0	2	Coarse echogenicity of liver parenchyma (see patient's body surface landmarks for positioning)		Both lungs were inflamed and mediastinal lymph nodes were significantly enlarged, which were reexamined after treatment. Bilateral pleural effusion; small pericardial effusion.	Sinus Tachycardia T-Wave Abnormal ECG	Mitral regurgitation (mild) Tricuspid regurgitation (mild) Pulmonary regurgitation (mild) Pericardial effusion (moderate-to-massive) Decreased diastolic function			Bronchoalveolar lavage fluid smear: no malignant cells. Special staining results: PAS (-), silver hexamine staining (-), acid-fast staining (-)
380871	167094	2014-10-16	2014-10-23	1900-01-07	Blood transfusion	3	0	42	0	0	0	1	0	0	1	Anal prolapse	0	0	0	201	1	0.25	1	84	2.37	0	0.65	0	0.77	1	1.41	0	5.69	0	0	0	0	0	1	0	2	Hyperechogenicity (hemangioma?) Gallstone splenomegaly		The mass was considered to be hepatic hemangioma. Hypodense foci in the head of the pancreas, cyst? Gallstone. Splenomegaly. Inflammation in the middle lobe, lingual segment and basal segment of the left lower lobe.	Sinus Bradycardia Other Normal ECG		Poor bowel preparation colitis? Internal hemorrhoid		Two pieces of colonic mucosal tissue showed chronic inflammation; special staining results: acid-fast staining (-), Gram staining (-), silver hexamine staining (-), PAS (-).
410928	181292	2015-11-14	2015-11-26	1900-01-12	Homosexual	1	1	25	0	1	0	0	0	0	0	None	0	0	0	68	2	0.23	1	124	2.83	0	0.65	0	0.57	1	1.94	0	6.57	0	1	0	0	0	1	0	2			Solid degeneration and cavity, fungal infection is not excluded, please combine with clinical. Inflammation of small airways in lower lobe and right middle lobe. Multiple small lymph nodes beside the great vessels of posterior peritoneum, it is recommended to combine with clinical findings					Bronchoalveolar lavage fluid smear: epithelial cells, phagocytes and a small number of inflammatory cells, no malignant cells; special staining results: PAS (-), hexamine silver staining (-), acid-fast staining (-); CMV fluorescence quantitative PCR (+). Bronchoalveolar lavage fluid smear: epithelial cells, phagocytes and a small number of inflammatory cells, no malignant cells.
432483	192176	2016-08-22	2016-09-06	1900-01-15	Homosexual	1	1	32	0	0	1	0	0	0	0	Myocarditis	0	1	1	22	2	0.05	1	120	3.07	0	0.65	0	0.59	1	2.1	0	5.82	0	0	0	0	0	1	0	2	Increased echogenicity of intrahepatic portal sheath system Hepatic cyst Rough gallbladder wall Splenomegaly		1. diffuse lesions in both lungs, considering infectious lesions, PCP may be large; consolidation in the lower lobes of both lungs, combined with bacterial infection may be, please reexamine after treatment; 2. a small amount of pleural effusion. The shape of the liver and spleen was full. Mild fatty liver. Accessory spleen. Inflammation of the lower lobe, reexamination after treatment; a small a…		Pericardial effusion (small amount)			Bronchoalveolar lavage fluid smear: respiratory epithelial cells and a small number of inflammatory cells were observed, and malignant cells were identified; special staining results: PAS (-), silver hexamine staining (-), acid-fast staining (-); CMV fluorescence quantitative PCR (+); mycobacterial strain identification gene detection (-).
406011	178308	2015-08-16	2015-09-10	1900-01-25	Homosexual	1	1	29	0	1	0	0	0	0	0	None	0	0	0	33	2	0.07	1	130	3.3	0	0.65	0	0.62	1	2.33	0	5.07	0	1	0	0	0	1	0	2		Liver and spleen are slightly enlarged, please combine with clinical findings. The enhancement of liver parenchyma in arterial phase was less uniform, which was considered to be abnormal perfusion. The patient was invited for follow-up observation. Small cyst in left kidney; complex cyst in right kidney. There were multiple consolidation shadows in both lower lungs.	Infection, considered PCP with high possibility of multiple infections.	Sinus Tachycardia Other Normal ECG				Bronchoalveolar lavage fluid smear: fungal hyphae and spores were seen, considering fungal infection; special staining results: hexaamine silver staining (+), acid-fast staining (-), PAS (+); CMV fluorescence quantitative PCR (+).
352017	151775	2013-09-10	2013-10-25	1900-02-14	Heterosexual	2	1	21	0	1	0	0	0	0	0	None	0	0	0	10	2	0.04	1	152.2	3.5	0	0.65	0	1.32	0	1.9	0	7.16	0	0	0	0	0	1	0	2	Coarse echogenicity of liver parenchyma (without ascites or pleural effusion)		1. bilateral pneumonia (especially interstitial), it is recommended to reexamine after treatment; local bronchiectasis in both upper lobes. 2. local pleural thickening on both sides.	Sinus Tachycardia Other Normal ECG	No obvious abnormality of intracardiac structure, good systolic function
411645	181036	2015-11-06	2015-12-07	1900-01-31	Homosexual	1	1	27	0	1	0	0	0	0	0	None	0	0	0	7	2	0.05	1	96	3.55	0	0.65	0	0.74	1	2.61	0	7.61	0	1	0	0	0	1	0	2			Infectious lesions, PCP infection, combined with clinical.					Bronchoalveolar lavage fluid smear: see spherosporium, morphology does not exclude cryptococcal infection, please further examination; special staining results: PAS (-), silver hexamine staining (+), acid-fast staining (-); CMV fluorescence quantitative PCR (+).
415168	183183	2016-01-08	2016-01-26	1900-01-18	Homosexual	1	1	52	1	0	0	0	1	0	1	None	0	0	1	476	0	0.37	1	113	3.56	0	0.65	0	1.2	0	1.95	0	12.32	0	0	0	0	0	1	0	2	Subcutaneous capsule of right chest wall	Some vacuolar sella turcica; the remaining intracranial showed no significant abnormality.	Imaging findings showed abnormal density shadow of the right chest wall, with subcutaneous soft tissue density lesion of the right back, subcutaneous ulceration, considering the possibility of tuberculosis of the right chest wall, it was recommended to combine with clinical thickening of the left adrenal gland. The nature is undetermined, and further examination is recommended for localized encap…		Diastolic dysfunction			(Needle aspiration smear of right chest wall mass) showed a large number of neutrophils and a small number of epithelioid histiocytes, with a few caseous necrotic material in the background, which was considered to be tuberculosis infection; special staining results: PAS (-), hexaamine silver staining (-), acid-fast staining (+); Mycobacterium typing PCR detection: Mycobacterium tuberculosis (+).
431365	191754	2016-08-11	2016-08-26	1900-01-15	Homosexual	1	1	32	0	0	1	0	0	0	1	Psoriasis; Alcohol allergy	0	0	0	10	2	0.03	1	129	2.17	0	0.66	0	0.42	1	1.6	0	6.19	0	0	0	0	0	1	0	2			Multiple ground-glass lesions in both lungs, considering infectious lesions, PCP with CMV? Multiple small lymph nodes in axilla, hilum and mediastinum, inflammatory lymph nodes may be present. Maxillary antrum with small nodular hyperdense calcifications in the cerebral sickle. Small stones in the right kidney were likely. Multiple small lymph node shadows were observed in the abdominal cavity an…					Bronchoalveolar lavage fluid smear: well-differentiated respiratory epithelial cells, a large number of inflammatory cells, no clear malignant cells; special staining results: PAS (-), silver hexamine staining (-), acid-fast staining (-); CMV fluorescence quantitative PCR (+); mycobacterial strain identification gene detection (-). Bronchoalveolar lavage fluid smear: well-differentiated respirato…
400631	175963	2015-06-13	2015-06-29	1900-01-16	Homosexual	1	1	68	2	0	0	0	0	1	1	Myocardial infarction Hypertension Diabetes Lumbar disc herniation Fibula fracture	0	1	1	296	1	0.25	1	103	2.53	0	0.66	0	0.99	1	1.05	0	10.44	0	0	1	0	0	1	0	2		Right thyroid mass, nature to be determined, please combine with clinical. Small submandibular lymph node shadow, follow-up observation.
381757	167411	2014-10-23	2014-11-20	1900-01-28	Homosexual	1	1	29	0	1	0	0	0	0	0	Asthma, hyperplasia of mammary glands appendicitis	0	0	0	21	2	0.03	1	116.1	2.88	0	0.66	0	0.93	1	1.73	0	6.1	0	0	1	0	0	1	0	2	Intrahepatic hyperechogenicity (hemangioma?) Multiple gallbladder polyps Right kidney hyperechogenicity (hamartoma?)		3. Infectious lesions, combined with medical history, considering that PCP may be large.
405547	178724	2015-08-27	2015-09-14	1900-01-18	Homosexual	1	1	43	0	0	0	1	0	0	1	Otitis media	0	0	0	20	2	0.03	1	136	3.07	0	0.66	0	0.65	1	2.09	0	7.16	0	0	1	0	0	1	0	2	Coarse echogenicity of liver parenchyma, moderate to strong echogenicity of calcified foci (hemangioma?)		1. Diffuse ground-glass opacities and miliary lesions in both lungs, considering the possibility of PCP with acute miliary pulmonary tuberculosis. 2. multiple thick-walled cavities in the right lower lobe, possible cryptococcosis.		Diastolic dysfunction
425677	188606	2016-05-26	2016-06-15	1900-01-20	Homosexual	1	1	31	0	0	1	0	0	0	1	None	0	0	0	26	2	0.06	1	149	4.04	0	0.66	0	0.92	1	2.72	0	8.04	0	0	0	0	0	4	1	2	Diffuse liver disease Rough gallbladder wall Small atherosclerotic plaques in both lower limbs		Abnormal density shadow in the right frontal lobe, and further examination with MR enhancement was recommended. Sphenoid sinus and ethmoidal antrum. Non-specific infection in both lungs, reexamined after treatment. Bilateral pleural effusions. Right thyroid lobe nodule, ultrasound is recommended. Changes after endotracheal intubation. There were multiple enlarged lymph nodes in the posterior peri…
408360	180161	2015-10-12	2015-10-23	1900-01-11	Homosexual	1	1	25	0	1	0	0	0	0	0	None	0	0	0	500	0	0.76	1	151.8	4.08	0	0.66	0	1.06	0	2.79	0	5.08	0	0	0	0	0	1	0	2
374254	162392	2014-06-20	2014-07-21	1900-01-31	Homosexual	1	1	32	0	0	1	0	0	0	1	Right lower leg trauma	0	0	0	156	2	0.16	1	74.3	1.48	0	0.67	0	0.52	1	0.68	0	9.53	1	0	0	0	0	1	0	2		The T2WI signal of each vertebral body of lumbar vertebra was reduced, considering the possibility of red bone marrow, please combine with clinical practice. Hyperostosis of part of lumbar vertebral body. Nodular enhancement lesions in the L1 vertebral body and S2 vertebral plate, considering the possibility of hemangioma, were followed up for observation.	Multiple lesions were found in lower lobes of both lungs, considering inflammation. It was recommended to receive further clinical examination for local pleural thickening on both sides, inhomogeneous enhancement in arterial phase of hepatic parenchyma, and abnormal vascular perfusion. The patient should be followed up for observation. Peripheral inflammation? Head CT showed no significant intrac…
387269	169974	2014-12-26	2015-01-14	1900-01-19	Homosexual	1	1	24	0	1	0	0	0	0	0	None	0	0	0	66	2	0.19	1	79.2	2.07	0	0.67	0	0.5	1	1.31	0	5.19	0	0	0	0	0	1	0	2	Hypo-anechoic axillary lymph nodes? It is recommended that ultrasound-guided puncture of the abdomen be performed when necessary for multiple solid masses of undetermined nature diffuse liver lesions The gallbladder wall is rough		1. Diffuse multiple small round cystic lesions and solid micronodular lesions, not excluding cryptococcal infection. 2. axillary lymphadenopathy. Hepatosplenomegaly, multiple abnormal enhancement lesions in liver and spleen, unclear demarcation between annular enhancement lesions in right lower quadrant and surrounding intestinal canal, multiple enlarged lymph nodes at mesenteric root and posteri…				Esophageal ulcer (LA-B) gastric retention, recommended to reexamine after fasting	(Needle aspiration smear of axillary mass) There were many neutrophils, which were considered to be suppurative inflammation.
445167	198656	2017-02-03	2017-02-22	1900-01-19	Homosexual	1	1	34	0	0	1	0	0	0	1	None	0	0	0	5	2	0.03	1	98.9	2.35	0	0.67	0	0.64	1	1.43	0	7.56	0	0	0	1	0	1	0	2	The spleen was slightly larger and hypoechoic beside the head of the pancreas considering the possibility of lymph nodes		Multiple enlarged lymph nodes in the posterior peritoneum. A small amount of pleural effusion, interface compression atelectasis. 1. infectious lesions in the upper lobes of both lungs, please reexamine after treatment; 2. the possibility of bronchiolitis in both lungs; 3. inflammatory granulomatous nodules in the upper lobe of the left lung; 4. interstitial inflammation in the lower lobes of bot…		Enlarge			Bronchoalveolar lavage fluid smear: well-differentiated respiratory epithelial cells and a small number of inflammatory cells were observed, and tumor cells were not identified; special staining results: PAS (-), silver hexamine staining (-), acid-fast staining (-); CMV fluorescence quantitative PCR (+). Bronchoalveolar lavage fluid smear: well-differentiated respiratory epithelial cells and a sm…
404650	177900	2015-08-05	2015-08-21	1900-01-16	Homosexual	1	1	19	0	1	0	0	0	0	0	None	0	0	0	323	1	0.79	1	128	2.44	0	0.67	0	0.82	1	1.23	0	6.7	0	0	1	0	0	1	0	2			Local bronchiolitis with interstitial nodular shadows in the right lower lobe. Narrowing at the entrance of the main bronchus. Local thickening of both pleura.					(Main airway (lung tissue)) Four pieces of mucosal tissue covered with pseudostratified ciliated columnar epithelium at the needle tip showed chronic inflammation, without special infection. Special staining results: PAS (-), silver hexamine staining (-), acid-fast staining (-)
369495	158703	2014-03-20	2014-05-08	1900-02-18	Homosexual	1	1	44	0	0	0	1	0	0	1	Cerebral infarction	0	0	0	35	2	0.09	1	109	2.83	0	0.67	0	0.67	1	1.62	0	9.53	0	1	0	0	1	1	0	2	Slightly rough gallbladder wall		Interstitial inflammation in both lungs, possible pneumocystis pneumonia, reexamination after treatment is recommended.	Voltage standard abnormal ECG for sinus rhythm left ventricular hypertrophy	Diastolic dysfunction			Bronchoalveolar lavage fluid smear: Pneumocystis carinii spores were found, consistent with PCP infection. Special staining results: PAS (-), silver hexamine staining (+), acid-fast staining (-)
412810	181475	2015-11-19	2015-12-23	1900-02-03	Homosexual	1	1	51	1	0	0	0	1	0	1	Syphilis	0	0	0	184	2	0.37	1	97	2.97	0	0.67	0	0.69	1	1.91	0	8.15	0	0	0	0	0	1	0	2	Common femoral arteriosclerotic plaque formation No thrombosis in lower extremity deep venous color Doppler ultrasonography		1. a large amount of pleural effusion on both sides, with right middle and lower lung and left lingual lobe, left lower atelectasis, recommended reexamination after treatment; 2. secondary pulmonary tuberculosis in both lungs; 3. pericardial effusion with pericardial thickening, a small amount of abdominal effusion; 4. multiple enlarged lymph nodes in the mediastinum. Small calcifications. The ga…	Sinus tachycardia Abnormal ST segment and T wave Abnormal short PR interval Abnormal ECG	Enlarged left atrium and tricuspid valve (mild)			Pleural fluid smear: a small number of mesothelial cells and a large number of lymphocytes were found, without special infection, without malignant cells. Special staining results: PAS (-), silver hexamine staining (-), acid-fast staining (-) Mycobacterium tuberculosis fluorescence quantitative PCR: (-)
350976	151812	2013-09-10	2013-10-08	1900-01-28	Heterosexual	2	0	58	1	0	0	0	1	0	1	Allergy to ART drugs such as lamivudine, nevirapine, zidovudine	0	0	0	352	0	0.24	1	102.2	3.15	0	0.67	0	1	1	1.73	0	6.35	0	0	0	0	0	1	0	2	Splenomegaly seen in hilar lymph nodes of hepatic cyst		Double lower pneumonia	Sinus Rhythm Normal ECG
449196	199649	2017-02-26	2017-04-13	1900-02-15	Homosexual	1	1	21	0	1	0	0	0	0	0	Blood pressure low	0	1	1	280	1	0.25	1	78.3	3.2	0	0.67	0	0.98	1	1.74	0	7.28	0	1	0	0	0	1	0	2	Thick echo of liver parenchyma; rough gallbladder wall; multiple stones in gallbladder; diffuse lesions in both kidneys; the subcutaneous soft tissue of the right lower limb was slightly thickened with no echo	Diffuse abnormal mixed signal of the right femoral neck and femoral shaft, with surrounding muscle and soft tissue swelling and abnormal signal, considering the possibility of infectious lesions, please combine with clinical history. Bone marrow edema right acetabulum.	Multiple plaques and nodules, some with cavitation, considered as infectious lesions, possible tuberculosis, fungal infection cannot be completely excluded, please combine with clinical history and other examinations, follow-up review. Multiple cavity-like lesions, cryptococcosis? Follow-up observation. Pleural effusion. Local changes of right femoral neck, femur and acetabulum were considered as…	Sinus Tachycardia Other Normal ECG				Bronchoalveolar lavage fluid smear: epithelial cells and inflammatory cells were observed, no malignant cells were observed; special staining results: PAS (-), hexamine silver staining (-), acid-fast staining (-).
425661	187907	2016-05-09	2016-06-15	1900-02-06	Blood transfusion	3	1	34	0	0	1	0	0	0	0	Hepatitis B HIV + syphilis	0	0	0	102	2	0.64	1	115	3.28	0	0.67	0	0.83	1	2.23	0	4.97	0	1	0	1	0	1	0	2			Small cyst in left kidney. Anal mucosal thickening, combined with clinical history, considered changes after radiotherapy for anal canal cancer.
350463	151974	2013-09-15	2013-09-29	1900-01-14	Homosexual	1	1	47	0	0	0	1	0	0	1	Appendectomy, hepatic steatosis, chronic diarrhea, colitis	0	0	1	55	2	0.09	1	125.3	3.68	0	0.67	0	0.55	1	2.65	0	8.71	0	0	0	0	0	1	0	2	Splenic thickness		1. bilateral pneumonia (especially interstitial), it is recommended to reexamine after treatment. 2. local pleural thickening on both sides.	Sinus rhythm QT prolongation abnormal ECG	No significant abnormality in cardiac structure and function			Bronchoalveolar lavage fluid smear: no malignant cells, no special infection. Special staining results: PAS (-), silver hexamine staining (-), acid-fast staining (-)
360605	155627	2013-12-26	2013-12-31	1900-01-05	Homosexual	1	1	30	0	0	1	0	0	0	1	Tuberculosis, herpes zoster	0	0	0	2	2	0.01	1	149.3	3.95	0	0.67	0	1.01	0	2.62	0	5.01	0	0	0	0	0	1	0	2	Observation of multiple hyperechogenicity of liver parenchyma		A small amount of inflammatory lesions in the left lung? Please combine with clinical.	Sinus Rhythm Abnormal T-Wave Abnormal ECG	No abnormality of cardiac structure, normal cardiac function
433529	192332	2016-08-26	2016-09-23	1900-01-28	Homosexual	1	1	21	0	1	0	0	0	0	0	Penicillin allergy	0	0	0	176	2	0.35	1	138	2.09	0	0.68	0	0.42	1	1.25	0	5.21	0	0	1	0	0	1	0	2	Increased echogenicity of hepatomegaly intrahepatic portal sheath system; a small amount of ascites; bilateral pleural effusion of gallbladder wall (the left side was located)		The liver and spleen were enlarged, and multiple punctate low-density shadows were suspected in the spleen. Further examination with enhancement was recommended. Thickening of greater omentum with nodules, abdominal effusion, multiple slightly larger retroperitoneal lymph nodes, tuberculosis? Further examination is recommended. Diffuse nodules in the right lower lung, hematogenous disseminated pu…					Pleural fluid smear: individual mesothelial cells and a large number of proliferating lymphocytes were observed, without identifying tumor cells. (Pleura) Fibrinous inflammatory exudates were observed, and hyperplastic mesothelial cells were observed locally; immunohistochemical results: CD68 (+), CK AE1/3 (-); special staining results: PAS (-), silver hexamine staining (-), acid-fast staining (-…
410653	180664	2015-10-27	2015-11-23	1900-01-27	Homosexual	1	1	29	0	1	0	0	0	0	0	None	0	1	0	195	2	0.28	1	108	2.25	0	0.68	0	0.5	1	1.34	0	8.84	0	0	0	0	0	1	0	2	Hypoechoic right lobe of liver-abscess (mostly liquefied, ultrasound-guided puncture with approach) splenomegaly		1. interstitial changes in the lower lobes of both lungs; 2. cords in the right middle lobe; 3. space-occupying lesions in the right lobe of the liver, combined with clinical practice, abdominal contrast-enhanced examination was performed when necessary. Liver abscess, peripheral perfusion abnormalities were considered, and follow-up examination was performed. Splenomegaly.					Puncture smear of liver abscess showed amorphous necrotic material and a small amount of inflammatory cells, without clear malignant cells; special staining results: PAS (-), hexamine silver staining (-), acid-fast staining (-).
443778	197595	2017-01-04	2017-02-03	1900-01-30	Homosexual	1	1	21	0	1	0	0	0	0	0	Condyloma acuminatum appendicitis chronic diarrhea	0	1	1	199	2	0.18	1	167	2.36	0	0.68	0	0.4	1	1.65	0	8.06	0	0	0	0	0	1	0	2	Increased echogenicity of intrahepatic portal sheath system		1, interstitial inflammation. 2, inflammatory enlarged lymph nodes in areas 4 and 5 of the mediastinum. 3. A small amount of pericardial effusion.	Sinus Tachycardia Other Normal ECG
397506	174048	2015-04-23	2015-05-12	1900-01-19	Homosexual	1	1	26	0	1	0	0	0	0	0	Eczema	0	1	0	5	2	0.02	1	130	2.68	0	0.68	0	0.6	1	1.6	0	6.86	0	0	0	0	0	1	0	2	Coarse echogenicity of liver parenchyma		Nodule in the left upper lobe, considering the possibility of inflammatory nodule. The right interlobar pleural nodule (4 – 151) was observed on follow-up, considering benign nodules.	Sinus Bradycardia Other Normal ECG
425088	187645	2016-05-03	2016-06-07	1900-02-04	Homosexual	1	1	43	0	0	0	1	0	0	1	None	0	1	0	61	2	0.12	1	121	3.13	0	0.68	0	0.74	1	1.99	0	10.55	0	0	0	0	0	1	0	2	Hyperechogenicity considers high possibility of hemangioma		Interstitial inflammation changes, please reexamine after clinical treatment. Slight enlarged lymph nodes in areas 5 and 6 of the mediastinum. There was slightly low-density nodular lesion in the right lobe of the liver, and further examination was recommended. The possibility of small hemangioma in the lower segment of the right anterior lobe of the liver is high, and the blood vessels in the le…		Tricuspid regurgitation (mild)			Tracheoscopic brushing: There are many epithelial cells, phagocytes and inflammatory cells, without malignant cells.
429368	190068	2016-07-01	2016-08-01	1900-01-31	Homosexual	1	1	37	0	0	1	0	0	0	1	After appendectomy	0	1	1	575	0	0.69	1	139	1.69	0	0.69	0	0.49	1	0.97	0	6.73	0	0	0	0	0	1	0	2	Hypoechoic mass (high possibility of liver abscess)		There were a few inflammatory lesions in the basal segment of both lower lobes, which were reviewed after treatment. Localized emphysema in the posterior segment of the right upper lobe. Low-density lesions in the right lobe of the liver. Combined with clinical findings, further examination is recommended when necessary. Space-occupying lesions in the right lobe of the liver, considering liver ab…
425576	188692	2016-05-29	2016-06-14	1900-01-16	Homosexual	1	1	19	0	1	0	0	0	0	0	Skin grafting	0	0	0	29	2	0.07	1	123	2.05	0	0.69	0	0.841	1	0.88	0	6.3	0	0	0	0	0	1	0	2	Thick echogenicity of liver parenchyma and long spleen		1. Secondary pulmonary tuberculosis, local cavitation of the right upper lung, please reexamine after clinical treatment. 2, multiple enlarged lymph nodes in the mediastinum, which were considered to be lymph node tuberculosis.
403938	177855	2015-08-04	2015-08-06	1900-01-02	Homosexual	1	1	23	0	1	0	0	0	0	1	None	0	0	0	414	0	0.5	1	123.7	3.22	0	0.69	0	0.61	1	2.26	0	4.8	0	1	0	0	0	1	0	2	Splenomegaly		Nodular shadows and inflammatory lesions in the right middle lobe and lower lobe? Re-examination is recommended.
414734	183519	2016-01-18	2016-01-21	1900-01-03	Heterosexual	2	1	44	0	0	0	1	0	0	1	None	0	0	0	6	2	0.01	1	77.2	4	0	0.69	0	0.78	1	2.58	0	7.84	0	1	1	0	0	2	0	2	Splenomegaly Rough gallbladder wall, bilateral		Low density shadow in basal ganglia, please combine with clinical practice, and MR is recommended for further examination. Demyelinating changes in the white matter? 1. multiple thin-walled cysts in the right upper lung, considering the possibility of cryptococcal infection; 2. bronchiolitis in the left lower lung; 3. a small amount of pleural effusion on both sides, mainly on the left side, adja…	Sinus Rhythm with Short PR Interval T-Wave Abnormal ECG
445700	198512	2017-01-29	2017-02-04	1900-01-06	Blood transfusion	3	1	39	0	0	1	0	0	0	1	Appendicitis craniocerebral operation penicillin allergy	0	0	0	3	2	0.08	1	54.2	0.78	0	0.7	0	0.11	1	0.23	0	9.35	0	1	0	0	0	2	0	2	Fatty liver (mild-moderate) Multiple hepatic cysts Rough gallbladder wall Cholestasis Peritoneal effusion Left pleural effusion				Diastolic dysfunction
406901	179217	2015-09-11	2015-09-29	1900-01-18	Homosexual	1	1	40	0	0	0	1	0	0	1	None	0	0	0	249	1	0.68	1	105	1.82	0	0.7	0	0.34	1	1.12	0	5.66	0	0	0	0	0	1	0	2	Abnormal echo (liver abscess?)		Right upper lobe streak. A small pericardial effusion. Low density shadows in the liver, and further examination with abdominal enhancement was recommended. Low-density lesions in the right lobe of the liver, liver abscess? Combined with clinical.	Sinus tachycardia abnormal ECG				Puncture of liver abscess: numerous neutrophils and lymphocytes were found.
423694	187261	2016-04-23	2016-05-19	1900-01-26	Blood transfusion	3	1	47	0	0	0	1	0	0	1	None	0	0	1	17	2	0.05	1	111	2.4	0	0.7	0	0.53	1	1.54	0	5.17	0	0	0	0	0	1	0	2			For infectious lesions, PCP with non-specific infection may be large; multiple enlarged mediastinal lymph nodes; reexamination after treatment is recommended. Bullae in the left upper lobe. High-density shadow in the right lobe of the liver, please combine with clinical findings.
439473	196256	2016-12-02	2016-12-07	1900-01-05	Homosexual	1	1	39	0	0	1	0	0	0	1	Anal fissure surgery	0	0	0	203	1	0.28	1	124	2.67	0	0.7	0	1.01	0	1.43	0	6.94	0	0	0	0	0	1	0	2	Cyst around right mandible Splenic thickness		Liver and spleen are slightly enlarged, please combine with clinical findings. Increased local density of the right 11th rib, please combine with clinical findings.					About 5 ml of yellowish clear fluid was aspirated from the (right submandibular mass), and well-differentiated lymphocytes and phagocytes were observed. Combined with clinical practice, benign lymphoepithelial cysts were considered; special staining results: PAS (-), hexamine silver staining (-), acid-fast staining (-).
384188	168456	2014-11-19	2014-12-02	1900-01-13	Homosexual	1	1	30	0	0	1	0	0	0	0	None	0	1	0	351	0	0.4	1	138	2.83	0	0.7	0	0.59	1	1.87	0	5.78	0	1	0	0	0	1	0	2	Coarse echogenicity of liver parenchyma and thick spleen		Hepatosplenomegaly, accessory spleen.					(Needle aspiration smear of inguinal lymph nodes) About 2 ml of red-yellow fluid was aspirated, and necrosis and a large number of neutrophils were observed, which were considered to be suppurative inflammation; special staining results: PAS (-), silver hexamine staining (-), acid-fast staining (-); Mycobacterium tuberculosis fluorescence quantitative PCR (-).
426504	189165	2016-06-09	2016-06-24	1900-01-15	Heterosexual	2	1	30	0	0	1	0	0	0	0	None	0	1	0	71	2	0.16	1	108	2.85	0	0.7	0	0.59	1	2.08	0	5.34	0	0	0	0	0	1	0	2
440824	196761	2016-12-14	2016-12-24	1900-01-10	Homosexual	1	1	71	2	0	0	0	0	0	1	Cholecystectomy Hypertension Coronary heart disease Diabetes mellitus	0	0	0	415	0	0.82	1	119.4	2.89	0	0.7	0	0.96	1	1.63	0	6.01	0	0	1	0	0	1	0	2	Extrahepatic bile duct is slightly wider after cholecystectomy			Sinus bradycardia abnormal Q-wave abnormal ECG	Diastolic dysfunction, tricuspid regurgitation (mild), aortic valve calcification		Chronic non-atrophic gastritis
377658	165259	2014-08-27	2014-09-04	1900-01-08	Homosexual	1	1	28	0	1	0	0	0	0	0	None	0	0	0	89	2	0.26	1	94	3	0	0.7	0	0.73	1	1.77	0	6.66	0	0	0	0	0	1	0	2	Right cervical lymphadenopathy, please combine with the clinical findings of left inguinal lymph nodes, it can be seen that the echoes of liver parenchyma were coarse, bile duct stones or calcifications, multiple hypoechoic lesions in the hilar region and parapancreatic head, with partial fusion, considering lymphadenopathy, splenomegaly, multiple hypoechoic multiple hypoechoic multiple hypoechoi…		Multiple plaques and nodular lesions were considered to be possible secondary pulmonary tuberculosis. Multiple low-density nodules in the liver and spleen. Abdominal lymphadenopathy. Enhanced MRI is recommended.
397032	172917	2015-03-23	2015-05-05	1900-02-12	Homosexual	1	1	41	0	0	0	1	0	0	1	Drug allergy to cefaclor	0	1	1	56	2	0.05	1	107	3.09	0	0.7	0	0.55	1	2.22	0	4.84	0	0	0	0	0	1	0	2			Pulmonary changes were considered PCP with inflammatory lesions and reexamined after treatment. Centrilobular and paraseptal emphysema. Small amount of pleural effusion. Multiple slightly large lymph nodes in mediastinum and armpit, reexamination is recommended.		Enlarged left atrium, widened ascending aorta and aortic sinus, decreased diastolic function			Bronchoalveolar lavage fluid smear: no special infection, no malignant cells. Special staining results: PAS (-), hexaamine silver staining (-), acid-fast staining (-) bronchoalveolar lavage fluid smear: no malignant cells. Special staining results: PAS (-), silver hexamine staining (-), acid-fast staining (-) CMV fluorescence quantitative PCR (+)
407765	179543	2015-09-21	2015-10-09	1900-01-18	Homosexual	1	1	55	1	0	0	0	1	0	1	Gout	0	0	1	122	2	0.13	1	137.8	3.09	0	0.7	0	0.55	1	2.14	0	5.06	0	0	0	0	0	1	0	2	Fatty liver (mild-moderate)		1. interstitial pneumonia. 2. mild thickening of the posterior costal pleura on both sides. 3. fatty liver.		Aortic valve calcification with (mild) tricuspid valve (mild) pulmonary hypertension (mild) decreased diastolic function
428467	189650	2016-06-21	2016-07-20	1900-01-29	Homosexual	1	1	49	0	0	0	1	0	0	1	Abscess "nasal polyps, vocal cord polyps, thyroid nodules postoperative cotrimoxazole allergy	0	0	0	182	2	0.81	1	126.5	3.16	0	0.7	0	0.88	1	1.85	0	11.31	0	0	0	0	0	1	0	2	Coarse echogenicity of liver parenchyma		Inflammation, considered PCP infection, high suspicion of CMV infection in both lower lungs					Bronchoalveolar lavage fluid smear: epithelial cells and phagocytes were observed, and malignant cells were not identified; special staining results: PAS (-), silver hexamine staining (-), acid-fast staining (-); CMV fluorescence quantitative PCR (+); Mycobacterium species identification (-). Bronchoalveolar lavage fluid brushing: epithelial cells and a small number of inflammatory cells, no mali…
405257	178929	2015-09-02	2015-09-15	1900-01-13	Homosexual	1	1	31	0	0	1	0	0	0	0	None	0	0	0	26	2	0.05	1	122	3.55	0	0.7	0	0.73	1	2.51	0	5.08	0	0	1	0	0	1	0	2	Fatty liver splenomegaly		Small right pleural effusion. Multiple enlarged lymph nodes were observed in areas 3A and 4 in the mediastinum, and further examination was recommended.	Sinus tachycardia ST-T wave abnormality, please combine with clinical abnormal ECG
416762	183556	2016-01-19	2016-02-22	1900-02-03	Homosexual	1	1	25	0	1	0	0	0	0	0	None	0	1	1	2	2	0.01	1	113.5	3.62	0	0.7	0	0.61	1	2.72	0	7.2	0	1	0	0	0	1	0	2	Rough gallbladder wall Multiple polypoid lesions in gallbladder		Interstitial inflammation in both lungs. Axillary and mediastinal lymph nodes on both sides were slightly enlarged on follow-up examination.					Bronchoalveolar lavage fluid smear: well-differentiated respiratory epithelial cells and a small number of inflammatory cells were observed, without clear malignant cells; special staining results: PAS (-), silver hexamine staining (-), acid-fast staining (-); CMV fluorescence quantitative PCR (+). Bronchoscopic brushing: bronchial columnar epithelial cells are seen, without malignant cells.
360009	154816	2013-12-04	2013-12-24	1900-01-20	Homosexual	1	1	30	0	0	1	0	0	0	0	None	0	0	0	7	2	0.02	1	127.7	4.05	0	0.7	0	0.98	1	2.38	0	6.58	0	0	0	0	0	1	0	2	Mild fatty liver, small spleen, left renal cyst, without ascites		1. diffuse interstitial inflammation in both lungs, PCP? It is recommended to reexamine after treatment. 2. local pleural thickening on both sides.	Sinus tachycardia, left ventricular high-voltage ST-T wave abnormality, please combine with abnormal clinical ECG				Bronchoalveolar lavage fluid smear: no malignant cells. Special staining results: PAS (-), silver hexamine staining (-), acid-fast staining (-)
400823	177158	2015-07-15	2015-07-15	1899-12-31	Homosexual	1	1	23	0	1	0	0	0	0	0	None	0	0	0	400	0	0.8	1	158	4.81	0	0.7	0	1.15	0	3.23	1	5.82	0	1	0	0	0	1	0	2	Fatty liver (mild)
376430	164524	2014-08-10	2014-08-18	1900-01-08	Homosexual	1	1	65	2	0	0	0	0	1	1	None	0	0	0	73	2	0.22	1	128.5	1.69	0	0.71	0	0.38	1	1.03	0	7.7	0	0	0	0	0	1	0	2			Small cyst in the left lateral lobe of the liver Right renal cyst. 1. Inflammation in both lungs, partial consolidation in the right lower lobe, and reexamination after treatment. 2. multiple small lymph nodes in the mediastinum.	Sinus Rhythm Limb QRS Low Voltage Critical ECG	Tricuspid regurgitation (mild) diastolic dysfunction			Bronchoalveolar lavage fluid smear: many epithelial cells and inflammatory cells were observed, but no malignant cells were observed; special staining results: PAS (-), hexamine silver staining (-), acid-fast staining (-).
388382	170728	2015-01-15	2015-02-04	1900-01-20	Homosexual	1	1	40	0	0	0	1	0	0	0	None	0	1	1	154	2	0.43	1	99	2.29	0	0.71	0	0.41	1	1.68	0	9.85	0	1	0	0	0	1	0	2	Mixed echo (most liquefaction) -- liver abscess diffuse liver lesions thick spleen gallbladder wall rough gallbladder polypoid lesions		After puncture and drainage of liver abscess, a small amount of air was observed in the abscess. Right pleural effusion, visible fluid level, abscess. Right pleural effusion, local consolidation in right lower lobe, mild left shift of mediastinum. There were multiple streak shadows in the right lung, considering inflammatory changes. Please combine with clinical findings. Right lobe abscess? Plea…		Mitral regurgitation (mild) Tricuspid regurgitation (mild)			Puncture of liver abscess: small amount of inflammatory cells and large amount of pink amorphous material.
387107	169855	2014-12-23	2015-01-16	1900-01-24	Homosexual	1	1	39	0	0	1	0	0	0	0	Hemorrhoid operation, vulvar herpes	0	1	1	356	0	0.4	1	112.8	3.01	0	0.71	0	0.49	1	2.12	0	7.75	0	0	0	0	0	1	0	2	Mixed echo-liver abscess (partial liquefaction) coarse echogenicity of liver parenchyma splenomegaly gallbladder wall rough gallstones hilar lymph nodes visible		Lumpy low-density lesions in the right lobe of the liver, with high possibility of liver abscess, please combine with clinical practice. The possibility of small cyst in the left lateral lobe of the liver should be observed by follow-up. Calcifications at the right lobe margin of the liver. Gallstone. Small right renal calculus.					Liver abscess: a large number of inflammatory cells and necrotic material. Special staining results: PAS (-), silver hexamine staining (-), acid-fast staining (-)
378715	166170	2014-09-20	2014-09-25	1900-01-05	Heterosexual	2	0	28	0	1	0	0	0	0	0	Induced abortion of condyloma acuminatum	0	0	0	397	0	0.61	1	110.4	3.02	0	0.71	0	0.95	1	1.65	0	6.87	0	0	0	0	0	1	0	2			1. a little inflammation in the left lower lobe, reexamined after treatment. 2. a few fibrous bands in the right middle lobe. 3. Ground glass in the apical segment of the right upper lobe is a nodular lesion, and regular review is recommended. 3. Multiple small lymph nodes in the mediastinum and bilateral axillae.					(Needle aspiration smear of cervical lymph nodes) A small number of well-differentiated lymphoid cells were observed, but no malignant cells were observed; special staining results: acid-fast staining (-).
373858	162947	2014-07-03	2014-07-07	1900-01-04	Homosexual	1	1	48	0	0	0	1	0	0	1	None	0	0	0	5	2	0.01	1	105.6	3.61	0	0.71	0	0.63	1	2.29	0	6.95	0	0	0	0	0	1	0	2			Low density lesion in left frontal lobe, infarct? Combined with clinical fatty liver. Double renal calculus					(Oral mucosa) Scaled epithelial mucosal tissue showed acute and chronic inflammation with erosion, a large number of neutrophils and lymphocytes infiltrated in the stroma, inflammatory granulation tissue formation, and multinucleated giant cells were seen, and special staining was recommended to exclude special infections.
389237	170756	2015-01-16	2015-02-16	1900-01-31	Homosexual	1	1	51	1	0	0	0	1	0	1	Chronic cough	0	1	1	537	0	0.38	1	141	3.81	0	0.71	0	1.31	0	1.89	0	6.11	0	0	1	0	0	1	0	2	Diffuse hepatic lesions slightly hyperechoic not excluding hemangioma slightly hyperechoic right kidney (renal Ca?) Please combine with other images	Imaging findings, considering the possibility of right renal cancer multiple small cysts in both kidneys. Multiple small cysts in the left lateral lobe of the liver. The possibility of left parietal infarction was high, and the patient was followed up for observation. The right kidney was space-occupying, considering the possibility of renal cancer. Multiple small stones in both kidneys and multi…	1. Multiple small hard nodules in the right upper lung and left lung, followed by observation. 2. left upper paraseptal emphysema. 3. multiple small lymph nodes in the mediastinum. The possibility of multiple small cysts in the left lateral lobe of the liver was high, and further examination was performed when necessary. Punctate calcifications in the left medial lobe of the liver. Multiple stone…	Sinus Rhythm ST Segment Abnormal ECG	Diastolic dysfunction			Urine smear: individual urothelial cells were observed, and tumor cells were not identified. Urine smear: a small number of atypical cells were found. ( Right renal mass) clear cell renal cell carcinoma, Fuhrman grade I; the tumor did not involve the renal pelvis, no tumor thrombus was seen in the vessels; no tumor was seen at the broken end of the vessels and ureter; no lymph node was seen in th…
427741	189816	2016-06-26	2016-07-11	1900-01-15	Homosexual	1	1	24	0	1	0	0	0	0	0	None	0	1	0	169	2	0.38	1	135	4.19	0	0.71	0	0.97	1	2.97	0	7.12	0	0	0	1	0	1	0	2	Hyperechoic hemangioma? Multiple polypoid lesions in gallbladder	Cranial MRI scans and contrast-enhanced scans showed no significant intracranial abnormalities. Right ethmoid cyst. Hypertrophy of adenoids.	Cord streaks in the left upper lung apex. Spleen slightly enlarged, please combine with clinical history.					(Skin) Skin tissue, epidermal basal cell proliferation, lymphocyte infiltration with small foci of necrosis in the dermis, giant cells and a small amount of brownish-yellow granules were found, and no special pathogens were found by special staining; special staining results: PAS (-), hexamine silver staining (-), acid-fast staining (-), Gram staining (-)
364328	157183	2014-02-10	2014-02-27	1900-01-17	Homosexual	1	1	26	0	1	0	0	0	0	0	None	0	0	0	443	0	1	0	105.5	2.43	0	0.72	0	0.3	1	1.63	0	5.49	0	1	1	0	0	1	0	2	Space-occupying lesions in the left lobe of the liver (liver abscess) Diffuse lesions of the liver Thick spleen		1. combined with clinical, large lesions in the left lateral lobe of the liver were considered to have a high possibility of liver abscess, scattered small patches of slightly low-density shadows, considering scattered infectious lesions, and enhanced CT scan was recommended for further examination; 2. enlarged liver and spleen 3. stones in the left renal collecting system
430240	190287	2016-07-06	2016-08-12	1900-02-06	Homosexual	1	1	32	0	0	1	0	0	0	1	Ileus Nephrolithiasis Lung abscess	0	0	0	146	2	0.36	1	103	2.47	0	0.72	0	0.51	1	1.52	0	8.48	0	0	0	0	0	1	0	2	Hypoechogenicity, multiple calcifications after treatment of liver abscess, thick spleen		Chronic inflammation of the right upper lobe. Small calcifications were observed in the basal segment of the right lower lobe. Multiple small lymph nodes in bilateral axillae. There was a slightly hypodense lesion in the left medial lobe of the liver, and further examination was recommended. Low-density shadow in S4 segment of liver: It was considered to be high possibility of liver abscess. Plea…
424736	187484	2016-04-28	2016-06-02	1900-02-04	Heterosexual	2	1	21	0	1	0	0	0	0	0	Anal fistula Sinusitis	0	1	1	5	2	0.03	1	66.2	3.41	0	0.72	0	0.61	1	2.38	0	8.65	0	0	0	0	0	1	0	2	Multiple abdominal lymphadenopathy, nature to be determined, mild dilatation of left renal collecting system, ascites		1. Cavitary lesions in the right upper lobe, possible pulmonary tuberculosis, please combine with clinical history, follow-up review. 2, slightly enlarged lymph nodes in the mediastinum and possible lymph node tuberculosis. 3, a small amount of ascites and multiple enlarged necrotic lymph nodes under the diaphragm. Multiple enlarged lymph nodes in the lower abdomen and posterior peritoneum, lymph…	Sinus Tachycardia Other Normal ECG		Colitis		(Needle aspiration smear of left supraclavicular lymph node) showed a small number of well-differentiated lymphocytes, without clear malignant cells and special pathogens; special staining results: PAS (-), silver hexamine staining (-), acid-fast staining (-). (ileocecal valve) 2 pieces of colonic mucosal tissue, showing chronic inflammation; (straight B junction) 1 piece of colonic mucosal tissu…
401054	176584	2015-06-30	2015-07-13	1900-01-13	Homosexual	1	1	22	0	1	0	0	0	0	0	Penicillin skin test positive	0	0	0	369	0	0.36	1	88	3.6	0	0.72	0	0.53	1	2.65	0	9.84	0	1	0	0	0	1	0	2	Gallstone splenomegaly		1. multiple lymphadenopathy in the mediastinum, considering lymph node tuberculosis? Combined with medical history and laboratory test results. 2. mild thickening of the right local pleura.	Sinus rhythm with sinus arrhythmia with short PR interval Other normal ECG	II. Tricuspid regurgitation (mild)			(Needle aspiration smear of cervical lymph nodes) A small number of lymphocytes were observed, and malignant cells and special pathogens were not identified; special staining results: acid-fast staining (-).
395956	173409	2015-04-05	2015-04-23	1900-01-18	Homosexual	1	1	46	0	0	0	1	0	0	1	None	0	0	1	20	2	0.06	1	146	3.85	0	0.72	0	0.86	1	2.53	0	7.78	0	1	0	1	0	1	0	2	Mild arteriosclerotic changes in both lower limbs		1. Changes in both lungs, considering PCP, with high possibility of other infections, combined with clinical, reexamination after treatment. 2. double lower pulmonary embolism, combined with clinical history, reexamined after treatment.		Diastolic dysfunction
353979	153819	2013-11-07	2013-11-23	1900-01-16	Homosexual	1	1	50	1	0	0	0	1	0	1	Occult nephritis, jugular vein dialysis	0	0	0	299	1	0.38	1	75.9	4.14	0	0.72	0	1.29	0	2.03	0	4.74	0	0	1	0	0	1	0	2	Thick liver echo Rough gallbladder wall Rough atrophy of both kidneys without ascites		1. a small amount of inflammation scattered in both lungs, please combine with clinical practice. 2. a small amount of pleural effusion on both sides and encapsulated changes on the left side. 3. local pleural thickening on both sides. 4. left ventricular enlargement. 1. the liver is full; the gallbladder wall is slightly thickened, please combine with clinical practice. 2. pleural effusion with …	Sinus rhythm ST-T abnormal change, please combine with clinical left ventricular high voltage abnormal ECG	Enlarged mitral valve calcification with regurgitation (mild) Pericardial effusion (small) Decreased systolic and diastolic function
405645	178975	2015-09-04	2015-09-13	1900-01-09	Heterosexual	2	0	41	0	0	0	1	0	0	1	Hypertension	0	0	0	348	1	0.56	1	85.5	5.28	0	0.72	0	1.64	0	3.18	1	9.47	0	0	1	0	0	1	0	2	Diffuse liver disease Rough gallbladder wall		Low-density lesions in the left cerebellar hemisphere, nodular slightly low-density shadow in the right brainstem, infection? Further contrast-enhanced MR examination is recommended. Calcifications in the right cerebral convexity and left basal ganglia. Maxillary antrum.	Abnormal change of voltage standard ST-T for left axis deviation left ventricular hypertrophy in sinus rhythm, please combine with abnormal clinical ECG
379887	166070	2014-09-17	2014-10-08	1900-01-21	Homosexual	1	1	54	1	0	0	0	1	0	1	None	0	0	0	3	2	0.02	1	96.6	2.1	0	0.73	0	0.55	1	1.17	0	9.53	0	0	0	0	0	1	0	2	Diffuse hepatic lesion Left renal cyst		Interstitial inflammation in both lungs, right lower lung nodules, reexamination is recommended.		Mitral regurgitation (mild)
411776	181975	2015-12-03	2015-12-07	1900-01-04	Heterosexual	2	0	56	1	0	0	0	1	0	1	Hyperglycemia, erythromycin allergy	0	0	0	73	2	0.65	1	103	3.01	0	0.73	0	0.51	1	2.11	0	5.87	0	0	0	0	0	4	1	2			Inflammation in the right upper lung and right lower lobe dorsal segment. The lymph nodes in areas 4, 7, and 8 of the mediastinum were slightly enlarged.	Sinus Tachycardia Other Normal ECG	Trace mitral regurgitation
449383	201381	2017-04-08	2017-04-14	1900-01-06	Homosexual	1	1	62	1	0	0	0	0	1	1	Hepatitis C cirrhosis Active decompensated splenomegaly ascites, gastric varices.	0	1	1	389	0	0.75	1	111	3.16	0	0.73	0	0.61	1	2.09	0	7.09	0	0	0	0	1	1	0	2	Multiple plaques on the left carotid artery forming diffuse liver lesions (cirrhosis?) Gallbladder wall bilateral				Enlarged whole heart with generally reduced wall motion - dilated cardiomyopathy, possible large aortic valve calcification with regurgitation (mild), mitral regurgitation (mild), tricuspid regurgitation (mild), reduced left ventricular function
395709	173146	2015-03-28	2015-04-14	1900-01-17	Homosexual	1	1	42	0	0	0	1	0	0	1	None	0	0	0	17	2	0.06	1	106	3.29	0	0.73	0	0.98	1	1.94	0	11.83	0	1	0	1	0	5	1	2	Thick echo of liver parenchyma; rough gallbladder wall; deposit in gallbladder (without ascites and pleural effusion)	Abnormal signals of ependyma in the meninges around the brainstem, fourth ventricle and bilateral ventricles, infection? Please combine with clinical. Old infarct in left basal ganglia? Vessel space? Follow-up observation. Mucosal thickening of ethmoid sinus.	Interstitial inflammation, PCP? Please combine with clinical. Ascites, nature to be determined, infection? Please combine with clinical re-examination.	Sinus Rhythm with Short PR Interval T-Wave Abnormal ECG				Ascites smear: no malignant cells seen.
395664	173094	2015-03-26	2015-04-02	1900-01-07	Homosexual	1	1	28	0	1	0	0	0	0	0	Hepatitis B herpes zoster	0	0	0	5	2	0.03	1	90	3.38	0	0.73	0	0.68	1	2.34	0	5.64	0	0	0	0	0	1	0	2	Observation of small hyperechoic nodules		Interstitial inflammation in both upper lobes. Axillary lymphadenopathy. Subcapsular low-density lesions in the right lobe of the liver, nature to be determined, atypical hemangioma? MR scan was recommended for further examination; enhanced lesions in the arterial phase of the right lobe of the liver, considering the possibility of small hemangiomas; and multiple small cysts in the left kidney.					(Needle aspiration smear of cervical lymph nodes) showed well-differentiated lymphocytes, no malignant cells and special pathogens; special staining results: PAS (-), acid-fast staining (-).
352923	152800	2013-10-11	2013-11-06	1900-01-26	Homosexual	1	1	24	0	1	0	0	0	0	0	None	0	0	0	12	2	0.01	1	128.3	3.55	0	0.73	0	0.81	1	2.42	0	6.17	0	0	0	0	0	1	0	2	Diffuse liver disease		Interstitial inflammation in both lungs, consider the possibility of PCP, please combine with clinical findings.	Sinus Tachycardia Other Normal ECG	No significant abnormalities in cardiac structure are currently seen at rest
383863	168237	2014-11-14	2014-12-15	1900-01-31	Homosexual	1	1	32	0	0	1	0	0	0	0	None	0	1	0	46	2	0.07	1	97	3.72	0	0.73	0	0.69	1	2.54	0	7.84	0	0	0	0	0	1	0	2			Multiple small lymph nodes were observed in the posterior peritoneum. Interstitial inflammation in both lungs, PCP?	Sinus Rhythm with Sinus Arrhythmia Normal ECG	A small amount of mitral regurgitation pericardial effusion (a small amount) good systolic function			Bronchoalveolar lavage fluid smear: PCP was found. Special staining results: PAS (-), silver hexamine staining (+), acid-fast staining (-).
378563	165601	2014-09-05	2014-09-12	1900-01-07	Intravenous drug	4	1	38	0	0	1	0	0	0	0	Tuberculosis	0	1	0	208	1	0.24	1	119.9	3.97	0	0.73	0	0.92	1	2.83	0	5.39	0	0	0	0	1	1	0	2			Multiple lesions, considering the possibility of hemangioma large hepatomegaly. Right pleural thickening.	Sinus bradycardia with sinus arrhythmia Other normal ECG
364569	157283	2014-02-12	2014-03-04	1900-01-20	Homosexual	1	1	40	0	0	0	1	0	0	0	Herpes zoster	0	0	0	31	2	0.05	1	132.9	4.32	0	0.73	0	0.83	1	2.91	0	8.36	0	0	0	0	0	1	0	2	Fatty liver (mild)	The area of decreased enhancement in the arterial phase of the upper lobe of the right posterior lobe of the liver was considered to be abnormal vascular perfusion, and please follow up for observation. The possibility of right erector spinae intramuscular hemangioma is high, please combine with clinical practice.	Inflammatory lesions in anterior segment of right middle lobe and left upper lobe, reexamination after treatment is recommended		No abnormality of cardiac structure, normal cardiac function
351722	152786	2013-10-11	2013-10-21	1900-01-10	Blood transfusion	3	1	21	0	1	0	0	0	0	1	Anal fistula	0	0	0	410	0	0.49	1	134.4	4.48	0	0.73	0	1.25	0	2.35	0	4.2	0	0	0	0	0	1	0	2				Sinus Rhythm Normal ECG
360823	154862	2013-12-06	2014-01-03	1900-01-28	Homosexual	1	1	35	0	0	1	0	0	0	1	None	0	1	0	20	2	0.04	1	96.4	2.27	0	0.74	0	0.54	1	1.26	0	3.64	0	0	0	0	0	1	0	2	Coarse echogenicity of liver parenchyma		Inflammation in both lungs, mainly interstitial inflammation, PCP? Honeycombing and thin-walled cavities in both lungs, not excluding fungal infections.	Sinus tachycardia abnormal ECG	If the intracardiac structure is not significantly abnormal, reexamination is recommended when necessary			Bronchoalveolar lavage fluid smear: Pneumocystis carinii spores were found, consistent with PCP infection. Special staining results: PAS (-), silver hexamine staining (+), acid-fast staining (-)
376267	163917	2014-07-25	2014-08-18	1900-01-24	Homosexual	1	1	27	0	1	0	0	0	0	0	Condyloma acuminatum	0	1	0	85	2	0.06	1	150	2.42	0	0.74	0	0.75	1	1.37	0	6.12	0	1	0	0	0	1	0	2		Abnormal signal in the right basal ganglia, considering the possibility of lymphoma. Combined with clinical findings, further definite diagnosis of multiple lesions in the right parietal lobe and right cerebral peduncle was made. Considering the possibility of infarction, it was recommended to combine with clinical findings	After brain biopsy, please combine with clinical findings. Increased markings in both lungs, it is recommended to combine with clinical enlarged liver and spleen nodular calcification					Cerebrospinal fluid smear: many lymphocytes were found. Close observation or biopsy was recommended.
386881	170452	2015-01-08	2015-01-11	1900-01-03	Blood transfusion	3	1	50	1	0	0	0	1	0	1	Hypertension\RIB FRACTURE	0	1	1	40	2	0.12	1	76.2	2.45	0	0.74	0	0.89	1	1.06	0	6.17	0	1	1	0	0	2	0	2			Basal ganglia lacunar infarction 1. Miliary pulmonary tuberculosis in both lungs. 2. interstitial inflammation in both lungs, reexamined after treatment. 3. slightly enlarged lymph nodes in the mediastinum.					(Needle aspiration smear of cervical lymph nodes) Lymphocytes and epithelioid cells were observed, and round sporozoites were observed, which were morphologically considered to be cryptococcal infection; special staining results: PAS (+), hexamine silver staining (+), acid-fast staining (-).
399049	173924	2015-04-20	2015-06-02	1900-02-12	Homosexual	1	1	29	0	1	0	0	0	0	0	None	0	1	0	24	2	0.09	1	96	2.52	0	0.74	0	0.79	1	1.31	0	8.86	0	1	0	0	0	1	0	2	Abscess		Interstitial pneumonia in both lungs, reexamination after treatment is recommended. The right pleura was thickened.
421768	186884	2016-04-14	2016-04-25	1900-01-11	Homosexual	1	1	44	0	0	0	1	0	0	1	None	0	0	0	8	2	0.03	1	120	2.65	0	0.74	0	0.66	1	1.62	0	11.9	0	0	0	0	0	1	0	2	Multiple polypoid lesions of gallbladder with rough gallbladder wall reexamined by medium and high echo		Multiple infections in both lungs and cyst formation in the right upper lobe were considered, considering the possibility of PCP with CMV infection. There was a thick-walled cavity in the left upper lobe, and the possibility of fungal infection was considered. Multiple enlarged lymph nodes in the left subclavian, mediastinum and left hilum, lymphatic tuberculosis? Gallstone. 1. suspicious nodular…	Sinus Tachycardia Other Normal ECG	Diastolic dysfunction			(Needle aspiration smear of left supraclavicular enlarged lymph node) A small amount of lymphocytes, epithelioid cells, coagulative necrosis and a large number of sporozoites were observed in the coagulation background, some of which were sausage-like and some of which were globular, considering Aspergillus marnei infection; special staining results: PAS (+), silver hexamine staining (-), acid-fa…
429623	190589	2016-07-13	2016-08-04	1900-01-22	Homosexual	1	1	33	0	0	1	0	0	0	0	History of antibiotic allergy	0	0	0	16	2	0.09	1	114	2.9	0	0.74	0	0.74	1	1.82	0	10.14	0	0	0	0	0	1	0	2	Hepatomegaly Fatty liver (mild) Rough gallbladder wall Gallbladder multiple stones Left renal cyst with cyst wall calcification		1. diffuse ground-glass lesions in both lungs, considering the possibility of PCP infection, it is recommended to reexamine after treatment 2. hepatosplenic enlargement.				Chronic non-atrophic gastritis with Helicobacter pylori (+)	Bronchoalveolar lavage fluid: A small amount of well-differentiated respiratory epithelial cells and inflammatory cells were observed, and pathogens with positive hexaamine silver staining were observed, consistent with pulmonary PCP infection. Special staining results: PAS (-), silver hexamine staining (+), acid-fast staining (-); CMV fluorescence quantitative PCR (+). Mycobacterium species iden…
376380	164090	2014-07-29	2014-08-29	1900-01-31	Homosexual	1	1	43	0	0	0	1	0	0	1	Chronic myocarditis, duodenal ulcer, chronic gastritis, colonic polyp	0	0	0	25	2	0.13	1	94	3	0	0.74	0	0.45	1	2.21	0	7.65	0	0	0	0	0	1	0	2	Liver parenchymal echo is coarse calcified focus is medium to strong echo, hemangioma? Rough gallbladder wall		Interstitial inflammation in both lungs, reexamined after treatment.	Sinus bradycardia with short PR interval T wave abnormality ECG	Mitral regurgitation (mild) Tricuspid regurgitation (mild)			Bronchoalveolar lavage fluid smear: epithelial cells and inflammatory cells were observed, no malignant cells were observed; special staining results: PAS (-), hexamine silver staining (-), acid-fast staining (-).
452571	202707	2017-05-10	2017-05-26	1900-01-16	Homosexual	1	1	28	0	1	0	0	0	0	0	Right knee trauma operation	0	0	0	453	0	0.26	1	135.3	3.1	0	0.74	0	0.68	1	2.06	0	4.01	0	1	0	0	0	1	0	2	Coarse echogenicity of liver parenchyma		Micronodules in the right upper posterior costal pleura with high density were observed, and the possibility of inflammatory granulomatous nodule was considered.	Sinus rhythm with significant sinus arrhythmia Other normal ECG
401775	176248	2015-06-20	2015-07-02	1900-01-12	Homosexual	1	1	31	0	0	1	0	0	0	0	Appendectomy for abscess	0	0	0	16	2	0.04	1	122	3.15	0	0.74	0	1.1	0	1.36	0	9.03	0	0	0	0	0	1	0	2				Sinus Tachycardia T-Wave Abnormal ECG				Bronchoalveolar lavage fluid smear: epithelial cells and inflammatory cells were observed, and malignant cells were not identified; special staining results: PAS (-), silver hexamine staining (-), acid-fast staining (-). CMV quantitative fluorescence PCR (+).
377253	163416	2014-07-14	2014-08-11	1900-01-28	Homosexual	1	1	72	2	0	0	0	0	0	1	Herpes zoster, cervical and lumbar spine trauma	0	1	1	129	2	0.31	1	81.4	3.15	0	0.74	0	0.57	1	1.97	0	4.74	0	1	1	0	0	1	0	2			Scattered inflammatory lesions. Centrilobular emphysema of the upper lobe. Multiple bullae.
395511	172788	2015-03-18	2015-04-17	1900-01-30	Homosexual	1	1	22	0	1	0	0	0	0	0	Syphilis	0	1	1	11	2	0.04	1	106	3.16	0	0.74	0	0.6	1	2.29	0	8.21	0	0	1	0	0	5	1	2	Rough gallbladder wall		Interstitial inflammation, PCP? Reexamination after treatment. Paraseptal emphysema.					Bronchoalveolar lavage fluid smear: see Pneumocystis carinii spores, considered as PCP infection; special staining results: PAS (-), hexamine silver staining (+), acid-fast staining (-); CMV fluorescence quantitative PCR (+). Bronchoalveolar lavage fluid smear: no special infection, no malignant cells. Special staining results: PAS (-), silver hexamine staining (-), acid-fast staining (-)
359606	154326	2013-11-21	2013-12-26	1900-02-04	Homosexual	1	1	36	0	0	1	0	0	0	0	None	0	0	0	372	0	0.29	1	114.3	3.46	0	0.74	0	0.8	1	2.24	0	4.97	0	1	0	0	0	1	0	2	Coarse echogenicity of liver parenchyma Intrahepatic hyperechogenicity (hemangioma?) Gallbladder enlargement after drainage of liver abscess with minimal ascites	Degenerative change of cervical vertebra; degeneration of cervical intervertebral disc. Herniated disc of C3/4, C5/6, and C6/7.	Changes after drainage of liver abscess. Hypoenhanced nodules in the upper segment of the right lobe of the liver were followed up for observation. Calcifications in the left medial lobe of the liver.					Puncture drainage fluid of liver abscess: a large number of neutrophils were found, without special pathogens. Special staining results: PAS (-), silver hexamine staining (-), acid-fast staining (-), Gram staining (-)
371985	161435	2014-05-28	2014-06-13	1900-01-16	Homosexual	1	1	35	0	0	1	0	0	0	1	None	0	0	0	591	0	0.51	1	143.1	3.66	0	0.74	0	0.85	1	2.37	0	5.53	0	0	0	0	0	1	0	2
388883	170628	2015-01-13	2015-02-13	1900-01-31	Homosexual	1	1	27	0	1	0	0	0	0	0	HBsAg positive	0	1	1	20	2	0.12	1	102	4.02	0	0.74	0	0.65	1	2.92	0	8.22	0	1	1	1	0	1	0	2	Coarse echogenicity of liver parenchyma		1. diffuse lesions in both lungs, considering the possibility of PCP. 2. calcifications in the right lobe of the liver.					Bronchoalveolar lavage fluid smear: Pneumocystis carinii spores were found, consistent with PCP; CMV infection was found; no malignant cells were found. Special staining results: PAS (-), silver hexamine staining (+), acid-fast staining (-) real-time PCR: CMV (+)
368832	159863	2014-04-19	2014-05-04	1900-01-15	Homosexual	1	1	39	0	0	1	0	0	0	1	None	0	0	0	16	2	0.09	1	97	4.11	0	0.74	0	1.15	0	2.17	0	6.32	0	1	0	0	1	1	0	2	Diffuse liver disease with steatosis Rough gallbladder wall		1. interstitial inflammation in both lungs, reexamined after treatment. 2. multiple small lymph nodes in the mediastinum and bilateral axillae.	Sinus Rhythm Normal ECG			Chronic superficial gastritis HP (+)	Bronchoalveolar lavage fluid smear: Pneumocystis carinii spores were found, consistent with PCP infection. Special staining results: PAS (-), silver hexamine staining (+), acid-fast staining (-)
401319	175660	2015-06-04	2015-07-09	1900-02-04	Heterosexual	2	1	36	0	0	1	0	0	0	1	Allergy to "penicillin, cephalosporin antibiotics"	0	0	0	17	2	0.06	1	135	4.16	0	0.74	0	0.68	1	3.05	0	5.73	0	0	0	0	0	1	0	2	Hyperechogenicity, observation of gallbladder wall roughness, multiple gallbladder polyps		Interstitial inflammation in both lungs, considering pneumocystis carinii pneumonia. Accessory spleens were reviewed on follow-up.	Sinus Tachycardia Other Normal ECG				Bronchoalveolar lavage fluid smear: a large number of epithelial cells, histiocytes and a small number of inflammatory cells were observed, without clear malignant cells; special staining results: PAS (-), silver hexamine staining (-), acid-fast staining (-); CMV fluorescence quantitative PCR (-).
441812	196249	2016-12-02	2017-01-06	1900-02-04	Heterosexual	2	1	29	0	1	0	0	0	0	0	None	0	1	0	8	2	0.03	1	149	4.49	0	0.74	0	0.67	1	3.23	1	7.56	0	0	0	0	0	1	0	2			Interstitial inflammation in both lungs, reexamined after treatment. There was local thickening of the pleura on both sides.	Sinus Tachycardia Other Normal ECG			Carditis chronic superficial gastritis HP (+)
444646	198031	2017-01-14	2017-02-16	1900-02-02	Homosexual	1	1	26	0	1	0	0	0	0	0	Psoriatic hemorrhoids Skin test allergy to cefotiam	0	1	1	38	2	0.12	1	87	1.58	0	0.75	0	0.23	1	1.1	0	25.32	0	1	0	0	0	1	0	2			Significant enlarged lymph node shadow in hepatic portal area and posterior peritoneum, lymphoma? Please combine with clinical. Gallbladder edema. Pleural effusion, interface compression atelectasis. A small pericardial effusion. 1. Pleural effusion with pulmonary atelectasis. 2, inflammatory lesions in the right middle lobe and left lingual segment. 3. A small amount of pericardial effusion. 4. …	Sinus Bradycardia QT Prolongation Abnormal ECG				(Needle aspiration smear of cervical lymph nodes) A small number of lymphocytes were observed in the bloody background, and malignant cells and special pathogens were not identified; special staining results: PAS (-), hexamine silver staining (-), acid-fast staining (-).
404142	177501	2015-07-25	2015-08-25	1900-01-31	Homosexual	1	1	30	0	0	1	0	0	0	1	None	0	0	0	8	2	0.01	1	127	2.63	0	0.75	0	0.71	1	1.39	0	7.51	0	1	0	0	0	1	0	2	Localized echo-enhancement of partial wall		Inflammation in both lungs, mainly interstitial inflammation, was reexamined after treatment. Multiple enlarged lymph nodes in mediastinum and bilateral axillae. Spleen slightly enlarged, please combine with clinical history		Slightly reduced diastolic tachycardia		Chronic superficial gastritis HP (+)	Bronchoalveolar lavage fluid smear: see Pneumocystis carinii spores, considered as PCP infection; special staining results: PAS (-), hexamine silver staining (+), acid-fast staining (-); CMV fluorescence quantitative PCR (+).
448141	200132	2017-03-08	2017-03-30	1900-01-22	Homosexual	1	1	34	0	0	1	0	0	0	1	Chronic hepatitis B	0	0	0	13	2	0.02	1	146	2.98	0	0.75	0	0.92	1	1.62	0	5.12	0	0	0	0	0	1	0	2	Diffuse liver disease Splenomegaly hilar lymph nodes showed rough gallbladder wall	There was a transient enhancement lesion in S4 of the liver, and no clear sign of malignancy was observed. Splenic enlargement was reviewed on follow-up. Multiple lymph nodes were observed in the hilar region and posterior peritoneum.	There were a few infectious lesions in the right upper lobe, left upper lobe and left lower lobe.					Bronchoalveolar lavage fluid smear: a small number of epithelial cells and inflammatory cells were observed, without malignant cells; special staining results: PAS (-), silver hexamine staining (-), acid-fast staining (-); CMV fluorescence quantitative PCR (+); mycobacterial species identification gene detection (-). Bronchoalveolar lavage fluid brushing: a large number of epithelial cells were s…
417380	183781	2016-01-25	2016-02-17	1900-01-23	Homosexual	1	1	22	0	1	0	0	0	0	0	None	0	0	0	61	2	0.06	1	145	3.09	0	0.75	0	0.57	1	2.16	0	7.21	0	0	0	0	0	1	0	2	Increased echogenicity of intrahepatic portal sheath system: increased echogenicity of both renal parenchyma, please combine with clinical small cyst in the right kidney		Hepatomegaly, combined with clinical. Interstitial inflammation in both lungs, PCP infection? Further chest CT was recommended. Interstitial inflammation in both lungs, considering pneumocystis pneumonia. On follow-up examination, the lymph nodes in region 7 of the mediastinum were slightly enlarged.	Sinus Tachycardia Other Normal ECG	Diastolic dysfunction			Smear of bronchoalveolar lavage fluid: well-differentiated respiratory epithelial cells, a small amount of inflammatory cells and a large number of pink cloud floccules were observed, PCP infection was not excluded. Special staining results: PAS (-), silver hexamine staining (-), acid-fast staining (-); CMV fluorescence quantitative PCR (-). Bronchoscopy brush: well-differentiated respiratory epi…
417267	184296	2016-02-11	2016-02-29	1900-01-18	Homosexual	1	1	23	0	1	0	0	0	0	0	None	0	0	0	854	0	0.1	1	143	3.38	0	0.75	0	0.93	1	2.03	0	8.37	0	1	0	0	0	1	0	2			Small nodular lesions in the right lower lung were regularly reviewed. Localized dilatation of the right lower bronchus.	Sinus rhythm Incomplete right bundle branch block Abnormal ECG				Cerebrospinal fluid smear: no malignant cells seen.
451373	201671	2017-04-15	2017-05-11	1900-01-26	Homosexual	1	1	37	0	0	1	0	0	0	1	None	0	0	1	96	2	0.02	1	94.4	3.48	0	0.75	0	1.21	0	0.68	0	7.15	0	0	0	0	0	1	0	2	Thickened echogenicity of liver parenchyma Gallbladder wall thickening		Low-density lesions in the right frontal lobe, not excluding the sulcus, were reexamined or further examined if necessary. There was a little inflammation in the lingual segment of the right upper lobe and the right lower lobe, which was reexamined after treatment. Local thickening of the right posterior costal pleura. Cholecystitis? Combined with clinical.	Sinus Tachycardia Left Ventricular Hypertrophy Voltage Standard ST Segment and T Wave Abnormal ECG	Diastolic dysfunction			Pharyngeal wipe smear revealed a small number of scaly epithelial cells and short bacilli. Ulcer) two pieces of skin tissue, epidermal ulceration, necrosis of superficial dermal tissue, a large number of neutrophil infiltration, considering suppurative inflammation, no clear malignant cells and special pathogens; immunohistochemical results: CK AE1/3 (epithelial cells +); special staining results…
449402	201520	2017-04-11	2017-04-16	1900-01-05	Homosexual	1	1	67	2	0	0	0	0	1	1	None	0	0	0	65	2	0.19	1	94.6	2.44	0	0.76	0	0.53	1	1.53	0	6.35	0	0	0	0	0	1	0	2	Gallbladder reduced; gallbladder wall was rough, thickened; cholestasis; left renal cyst; ascites was small		Abdominal wall edema, abdominal effusion. Hepatic and right renal cysts. Pleural effusion, compressive atelectasis adjacent to lung tissue.		At rest: a small amount of tricuspid regurgitation, pericardial effusion (a small amount) and reduced diastolic function		Stenting of esophageal-tracheal fistula
381993	167476	2014-10-24	2014-11-05	1900-01-12	Homosexual	1	1	27	0	1	0	0	0	0	1	Seminal vesiculitis	0	1	0	220	1	0.42	1	138	3.1	0	0.76	0	0.97	1	1.74	0	6.74	0	0	0	0	0	1	0	2
390207	171193	2015-01-28	2015-03-06	1900-02-06	Homosexual	1	1	52	1	0	0	0	1	0	1	None	0	0	0	5	2	0.01	1	125	3.39	0	0.76	0	0.95	1	2.03	0	5.58	0	0	0	0	0	1	0	2	Plaque at origin of right subclavian artery		1. Interstitial inflammation in both lungs, inflammatory consolidation in the posterior segment of the right upper lobe, and reexamination after treatment. 2. local thickening of both pleura. Multiple small cysts.	Sinus rhythm Complete right bundle branch block Abnormal ECG	Diastolic dysfunction			Bronchoalveolar lavage fluid smear: acid-fast staining positive short bacilli were found, CMV infection was found, and malignant cells were not found. Special staining results: PAS (-), silver hexamine staining (-), acid-fast staining (+) real-time PCR: CMV (+)
411676	179601	2015-11-30	2015-12-08	1900-01-08	Homosexual	1	1	35	0	0	1	0	0	0	0	Fatty liver inguinal hernia repair	0	0	0	461	0	0.47	1	143.5	3.55	0	0.76	0	1.07	0	2.18	0	4.84	0	0	0	0	0	1	0	2	Fatty liver (mild) partial biliary dilatation Gallbladder wall rough Gallbladder multiple stones Gallbladder bile deposition (filling the gallbladder cavity)		Fatty liver. Splenomegaly. Negative stones in the gallbladder lumen may be large.	Sinus Rhythm with Sinus Arrhythmia Normal ECG
274509	103700	2009-03-10	2009-04-21	1900-02-11	Intravenous drug	4	1	44	0	0	0	1	0	0	1	Renal rupture due to trauma in 2003	0	0	0	297	1	0.38	1	139.4	3.6	0	0.76	0	0.9	1	3.1	0	5.87	0	1	0	0	1	1	0	2	On March 10, 2009, the echo of liver parenchyma was coarse, the gallbladder wall was rough, the spleen was not large, the left kidney was not detected, and the chest and ascites were not found. On April 28, 2018, the liver was diffusely diseased, the gallbladder wall was rough, the gallbladder had multiple stones, and the left kidney was absent?		On July 22, 2010, head CT scan showed no significant intracranial abnormality. July 22, 2011 1. localized emphysema in the right upper lobe; cords in the lower lobes of both lungs, considering chronic inflammatory lesions; 2. local pleural thickening on both sides December 21, 2012 1. hepatomegaly. 2. cholecystitis changes. 3. absence of the left kidney; detailed history is recommended. 4. multip…	On March 10, 2009, the patient had normal sinus rhythm ECG. On April 25, 2018, the patient had normal sinus rhythm ECG	On August 11, 2011, the cardiac structure showed no significant abnormality; on April 28, 2018, at rest, the cardiac structure and function showed no significant abnormality
445293	199325	2017-02-18	2017-02-22	1900-01-04	Heterosexual	2	1	41	0	0	0	1	0	0	1	History of metallic foreign body ingestion	0	1	0	6	2	0.02	1	100	2.02	0	0.77	0	0.33	1	1.31	0	7.18	0	0	0	0	0	4	1	2	Diffuse liver disease with steatosis Splenomegaly		Secondary pulmonary tuberculosis, mediastinal lymph node tuberculosis, esophageal compression.	Sinus Tachycardia Other Normal ECG			Esophagitis LAB gastric foreign body snare foreign body removal treatment of chronic non-atrophic gastritis with erosive duodenitis HP (+)
371887	161720	2014-06-04	2014-06-14	1900-01-10	Blood transfusion	3	1	34	0	0	1	0	0	0	0	Periodontitis	0	0	0	250	1	0.65	1	109.1	2.08	0	0.77	0	0.45	1	1.19	0	18.68	0	1	0	0	0	5	1	2			1. high possibility of secondary pulmonary tuberculosis in both lungs. 2. after drainage of the right pneumothorax fluid, effusion and air are still seen. 3. After endotracheal intubation, PICC catheterization and gastric catheterization. 4. subcutaneous emphysema in the right chest wall.
430220	190803	2016-07-19	2016-08-11	1900-01-23	Homosexual	1	1	50	1	0	0	0	1	0	1	Post typhoid hemorrhoid surgery	0	0	0	20	2	0.08	1	98	2.3	0	0.77	0	0.39	1	1.69	0	4.31	0	1	0	0	0	1	0	2			Diffuse ground-glass lesions in both lungs, considering the possibility of PCP infection, were recommended for reexamination after treatment. Scattered non-walled cysts in both lungs, emphysema? There were multiple small lymph nodes in the axilla and mediastinum on both sides. Hepatosplenomegaly.	Voltage standard abnormal ECG for sinus rhythm left ventricular hypertrophy				Bronchoalveolar lavage fluid smear: well-differentiated respiratory epithelial cells and a small number of inflammatory cells were observed, and pathogens with positive hexaamine silver staining were observed, consistent with pulmonary PCP infection. Special staining results: PAS (-), silver hexaamine staining (+), acid-fast staining (-); CMV fluorescence quantitative PCR (+); mycobacterial strai…
381366	166362	2014-09-25	2014-10-31	1900-02-05	Homosexual	1	1	45	0	0	0	1	0	0	1	Tuberculosis	0	0	0	4	2	0.04	1	120	2.34	0	0.77	0	0.49	1	1.52	0	10.22	0	0	0	0	0	1	0	2	Ascites		The intestinal canal of the colon in the abdominal cavity was dilated, and the wall was edematous and thickened, considering the possibility of colitis, and colonoscopy was recommended for further examination	Sinus Tachycardia Other Normal ECG		Total colonic ulcer		(2 pieces of terminal ileum) 2 pieces of miliary colorectal mucosal tissue, showing active chronic inflammation. There were 6 miliary colorectal mucosal tissues in the (ileum (3)) (transverse colon (3)), showing active chronic inflammation, and CMV +, amoebic trophozoites and fungal hyphae were observed by immunohistochemistry and special staining. Immunohistochemical results: CMV (+), HSV1 (-), …
429427	190823	2016-07-19	2016-08-02	1900-01-14	Blood transfusion	3	1	30	0	0	1	0	0	0	0	Suture of chest wall soft tissue after trauma	0	1	0	21	2	0.03	1	93.6	2.64	0	0.77	0	0.6	1	1.75	0	11.67	0	0	0	0	0	2	0	2			PCP in both lungs, and the possibility of pulmonary tuberculosis was considered in the left lung. Please combine with clinical history. Left hydropneumothorax.	Sinus Rhythm Poor R-wave Escalation Abnormal T-wave changes Abnormal ECG	Diastolic dysfunction
451185	201513	2017-04-11	2017-05-09	1900-01-28	Homosexual	1	1	29	0	1	0	0	0	0	0	None	0	1	1	11	2	0.03	1	88.1	2.67	0	0.77	0	0.63	1	1.46	0	7.86	0	1	0	0	0	4	1	2	Lateral soft tissue effusion of right lower leg Hepatomegaly diffuse liver lesions with steatosis Gallbladder wall rough bile sludge formation	Multiple abnormal intracranial signal lesions, considering the possibility of infectious lesions.	Hepatic cyst. Calcifications in right lobe of liver. Accessory spleen. Left lung consolidation and right lung ground-glass opacity, inflammation? Re-examination or further examination is recommended. 1. Bronchiectasis with infection, it is recommended to reexamine after. 2. right bullae. 3. Right middle lobe inflammation, it is recommended to reexamine after. 4. Consolidation of the anterior basa…	Sinus tachycardia with premature atrial contractions abnormal ECG	Diastolic dysfunction		Chronic non-atrophic gastritis Helicobacter pylori (+)
428012	188666	2016-05-27	2016-07-14	1900-02-17	Homosexual	1	1	33	0	0	1	0	0	0	1	None	0	0	0	18	2	0.02	1	123	2.95	0	0.77	0	0.55	1	1.92	0	5.72	0	1	0	0	0	1	0	2	Splenomegaly	Multiple lesions, consider infectious lesions, parasitic infections? Toxoplasma? Please combine with clinical examination for further examination. Mastoiditis.	Changes after biopsy of the lesion, please combine with clinical history. Ethmoidal antrum. Minimal bilateral pleural effusion. Splenomegaly, please combine with clinical history.	Sinus Bradycardia Other Normal ECG	Diastolic dysfunction			(Multiple intracranial masses) A small amount of neural tissue was observed, and a large amount of coagulative necrosis was observed. Histoid cell proliferation and inflammatory cell infiltration were observed in the local foci, and tuberculosis infection was not excluded by morphology; immunohistochemical results: GFAP (+), CD20 (-), CD3 (individual +), CK AE1/3 (-), Ki-67 (individual +); specia…
443410	197508	2017-01-02	2017-01-25	1900-01-23	Homosexual	1	1	40	0	0	0	1	0	0	1	None	0	1	0	146	2	0.69	1	117	3.06	0	0.77	0	0.77	1	1.81	0	9.2	0	0	0	0	0	1	0	2	Hypoechogenicity, abscess? At present, ultrasound-guided treatment of multiple hypoechogenicity of hepatomegaly is not recommended. Considering hyperechogenicity of liver abscess, if necessary, please combine with other examinations of rough and bilateral gallbladder wall		There were multiple liver occupying lesions, considering the possibility of liver abscess. There was a small amount of pleural effusion and consolidation of both lower lungs.
414356	182150	2015-12-09	2016-01-13	1900-02-04	Heterosexual	2	1	36	0	0	1	0	0	0	0	None	0	0	0	44	2	0.05	1	130	3.08	0	0.77	0	0.73	1	1.9	0	7.41	0	0	0	0	0	1	0	2		Multiple small cysts in the liver. Left renal cyst.	Interstitial inflammation in both lungs, considering PCP infection, reexamined after treatment. Nodular lesions in the right lower lobe, considering the possibility of inflammatory nodules; the patient was followed up for observation. There were multiple slightly enlarged lymph nodes in the axilla and mediastinum on both sides. Multiple low-density nodules, not excluding the possibility of tuberc…		Diastolic dysfunction			Bronchoalveolar lavage fluid: well-differentiated respiratory epithelial cells and a small number of inflammatory cells were observed, and pathogens with positive hexaamine silver staining were observed, consistent with pulmonary PCP infection. Special staining results: PAS (-), silver hexamine staining (+), acid-fast staining (-); CMV fluorescence quantitative PCR (+). (Needle aspiration smear o…
431213	191932	2016-08-16	2016-08-24	1900-01-08	Homosexual	1	1	37	0	0	1	0	0	0	0	None	0	0	0	329	1	0.37	1	144	3.2	0	0.77	0	0.85	1	1.94	0	6.79	0	1	1	0	0	1	0	2	Enlarged gallbladder with rough cholestasis		There were multiple inflammatory lesions in both lungs, and pulmonary consolidation in the lower lobes. Please combine with clinical history, it is recommended to reexamine after treatment. A very small amount of pleural effusion. A small pericardial effusion.	Sinus tachycardia Left anterior fascicular block Abnormal ECG
442091	196947	2016-12-19	2017-01-10	1900-01-22	Homosexual	1	1	26	0	1	0	0	0	0	0	HBsAg (+)	0	0	0	43	2	0.07	1	124	3.22	0	0.77	0	0.72	1	2.05	0	6.54	0	0	0	1	0	1	0	2			1. secondary pulmonary tuberculosis in the right upper lobe; 2. inflammatory granulomatous micronodular lesions in the right lung apex (4-44.79); 3. multiple small lymph nodes in the mediastinum and axillary region. The intestinal wall in the liver area of the ascending colon was significantly thickened, there were multiple enlarged local and mesenteric lymph nodes with ring enhancement, and tube…	Sinus Tachycardia Other Normal ECG				Bronchoscopy brush: well-differentiated respiratory epithelial cells and a small number of inflammatory cells were observed, without identifying tumor cells. Bronchoalveolar lavage fluid smear: respiratory epithelial cells and a small number of inflammatory cells were observed, without identifying specific pathogens and tumor cells. Special staining results: PAS (-), silver hexamine staining (-),…
388088	168940	2014-12-01	2015-01-27	1900-02-26	Homosexual	1	1	37	0	0	1	0	0	0	0	None	0	0	0	43	2	0.04	1	112	3.46	0	0.77	0	0.45	1	2.7	0	10.96	0	0	0	0	0	1	0	2	Re-examination of gallbladder polyps with coarse echogenicity of liver parenchyma		Pulmonary infection may be large, please combine with clinical practice. The enhancement of liver parenchyma in arterial phase was less uniform, which was considered to be abnormal perfusion. The patient was invited for follow-up observation. Hepatic cyst. Infected lesions in both lower lungs.	Sinus tachycardia abnormal ECG	Rapid heart rate			Bronchoalveolar lavage fluid smear: epithelial cells and inflammatory cells, no malignant cells and special pathogens; special staining results: PAS (-), hexamine silver staining (-), acid-fast staining (-). Bronchoalveolar lavage fluid smear: mold and CMV infection were found, without malignant cells. Special staining results: PAS (-), silver hexamine staining (+), acid-fast staining (-) real-ti…
384292	167838	2014-11-02	2014-12-10	1900-02-07	Homosexual	1	1	26	0	1	0	0	0	0	0	None	0	0	1	13	2	0.04	1	131.6	3.69	0	0.77	0	0.56	1	2.83	0	6.88	0	0	0	0	0	1	0	2	Coarse echogenicity of liver parenchyma		Interstitial inflammation in both lungs, which was considered to be a high possibility of PCP.				Chronic superficial gastritis with bile HP (+)
348957	151380	2013-08-29	2013-09-15	1900-01-17	Homosexual	1	1	26	0	1	0	0	0	0	0	None	0	0	0	5	2	0.03	1	138	3.94	0	0.77	0	1.08	0	2.52	0	4.83	0	0	0	0	0	1	0	2	Coarse echogenicity of liver parenchyma, poor spleen, no ascites		1. infection in both lungs, PCP? Recommend reexamination after treatment 2. Multiple small cavities in both lungs					Bronchoalveolar lavage fluid smear: no malignant cells, no special infection. Special staining results: PAS (-), silver hexamine staining (-), acid-fast staining (-)
409788	180681	2015-10-27	2015-11-04	1900-01-08	Homosexual	1	1	28	0	1	0	0	0	0	0	None	0	0	0	4	2	0.02	1	44.2	1.69	0	0.78	0	0.32	1	1.16	0	7.41	0	0	0	0	0	1	0	2	Fasting gallbladder Small gallbladder wall rough		Abdominal effusion, increased fat density around the mesentery, infection? Please combine with clinical. Inflammation. Small right pleural effusion. Pericardial effusion; decreased ventricular density, anemia? 1. secondary pulmonary tuberculosis, left lung caseous pneumonia, right pulmonary tuberculosis dissemination; 3. bilateral pleural effusion, especially on the right side; pericardial effusi…	Sinus Tachycardia Other Normal ECG	Tricuspid regurgitation (mild) Mitral regurgitation (mild) Pericardial effusion (moderate) Mitral flow spectrum unimodal (rapid heart rate)
385303	169364	2014-12-11	2014-12-22	1900-01-11	Homosexual	1	1	45	0	0	0	1	0	0	1	None	0	1	1	360	0	0.55	1	95	1.8	0	0.78	0	0.43	1	1.03	0	5.87	0	0	0	0	0	1	0	2	Diffuse liver disease with steatosis splenomegaly gallbladder wall rough hilar multiple lymphadenopathy left carotid plaque formation right subclavian arteriosclerotic plaque		Nodules and ground-glass opacity foci, considering that inflammatory lesions may be large. There were multiple slightly enlarged lymph nodes in areas 4 and 5 of the mediastinum and both axillae.		Adequate mitral regurgitation systolic function	No obvious abnormal internal hemorrhoid was found in the colon
439634	196026	2016-11-27	2016-12-09	1900-01-12	Heterosexual	2	0	29	0	1	0	0	0	0	0	History of induced herpetic labor History of burn	0	1	1	12	2	0.11	1	91	2.45	0	0.78	0	0.5	1	1.49	0	7.3	0	0	0	0	0	1	0	2	Pelvic effusion (small amount)				Tricuspid regurgitation (mild) Persistent left superior vena cava malformation
437876	195256	2016-11-08	2016-11-18	1900-01-10	Homosexual	1	1	40	0	0	0	1	0	0	0	None	0	1	1	149	2	0.31	1	132.6	2.7	0	0.78	0	0.58	1	1.75	0	9.29	0	0	0	0	0	1	0	2	Coarse echogenicity of liver parenchyma, multiple nodules, hemangioma? If necessary, liver hilar lymph nodes should be visible in combination with other images		1, secondary pulmonary tuberculosis cavities in both lungs and traction bronchiectasis between lesions. 2, emphysema in the upper lobes of both lungs, and some bullae. 3, right pleural thickening with calcification. 4. Multiple enlarged mediastinal lymph nodes. 5. Low-density nodular lesions in the left lobe of the liver, and further abdominal CT examination is recommended. Low-density nodule in …
432141	190832	2016-07-19	2016-09-07	1900-02-19	Homosexual	1	1	26	0	1	0	0	0	0	0	None	0	1	1	3	2	0.02	1	128	2.86	0	0.78	0	0.87	1	1.57	0	13.79	0	0	0	0	0	1	0	2	Rough bile deposition in gallbladder wall Splenomegaly	Meningeal enhancement, combined with clinical consideration of meningitis. Abnormal signal lesion was observed in the right thalamus, considering the possibility of infectious lesion.	Two cavitary nodules and small nodules were observed in the left lower lobe, considering the possibility of cryptococcal infection. It was recommended to reexamine after treatment. Mild interstitial changes in the right lower lung. Multiple small lymph nodes in bilateral axillae and mediastinum. Hepatosplenomegaly.	Sinus Rhythm with Short PR Interval Other Normal ECG
442764	195879	2016-11-23	2017-01-18	1900-02-25	Homosexual	1	1	44	0	0	0	1	0	0	1	None	0	0	0	30	2	0.06	1	115	3.23	0	0.78	0	0.63	1	2.07	0	7.1	0	0	1	0	0	1	0	2	Fatty liver prone to multiple nodular hemangioma? If necessary, combine with other images	Multiple hemangiomas. Small scattered cysts.	Diffuse lesions in both lungs, including a few consolidations in the left lingual segment, were considered likely to be PCP infection.		Diastolic dysfunction			Bronchoalveolar lavage fluid smear: well-differentiated respiratory epithelial cells and a small number of inflammatory cells were observed, without clear malignant cells; special staining results: PAS (-), silver hexamine staining (-), acid-fast staining (-); CMV fluorescence quantitative PCR (+); mycobacterial strain identification gene detection (-). Tracheoalveolar lavage fluid smear: well-di…
427314	188992	2016-06-04	2016-07-04	1900-01-30	Blood transfusion	3	1	27	0	1	0	0	0	0	0	None	0	0	0	10	2	0.03	1	149	3.34	0	0.78	0	0.8	1	1.92	0	9.6	0	0	1	0	0	1	0	2	Splenomegaly		Pneumonia, reexamination after 2 weeks of treatment is recommended. A small amount of pleural effusion. Enlarged liver and spleen, combined with clinical practice.		Unimodal Mitral Valve Flow Spectrum			Sputum smear showed scaly epithelial cells and inflammatory cells, without clear specific infection and tumor cells. Special staining results: PAS (-), silver hexamine staining (-), acid-fast staining (-).
417089	183726	2016-01-23	2016-02-26	1900-02-03	Homosexual	1	1	33	0	0	1	0	0	0	0	None	0	0	0	23	2	0.02	1	119	3.83	0	0.78	0	0.93	1	2.47	0	5.6	0	1	0	0	0	1	0	2	Multiple cervical, axillary and inguinal lymph nodes were visible, with partial enlargement	No abnormal signal lesion was observed in the brain parenchyma. Please combine with clinical findings. Bilateral transverse sinuses were asymmetric and the right transverse sinus was wide, combined with clinical.	Interstitial inflammation in both lungs, it is recommended to reexamine multiple small lymph nodes in bilateral armpits and mediastinum after treatment
377807	165468	2014-09-02	2014-09-05	1900-01-03	Homosexual	1	1	38	0	0	1	0	0	0	1	Hepatitis B surface antigen carrier, rash	0	1	0	8	2	0.03	1	114	4.47	0	0.78	0	1.17	0	3.01	0	5.69	0	0	1	1	0	4	1	2	Mild fatty liver			Sinus rhythm T-wave abnormality, please combine with clinical abnormal ECG
362487	154401	2013-11-24	2014-01-27	1900-03-04	Homosexual	1	1	38	0	0	1	0	0	0	1	Peptic ulcer	0	0	0	28	2	0.09	1	101.4	4.79	0	0.78	0	0.67	1	3.38	1	5.65	0	0	0	0	0	1	0	2	Splenic thickness		Diffuse small sarcoidosis and scattered interstitial inflammation in both lungs, fungal infection? Chickenpox pneumonia?	Sinus Rhythm Normal ECG
442673	197457	2016-12-31	2017-01-17	1900-01-17	Homosexual	1	1	69	2	0	0	0	0	1	1	Supraventricular tachycardia	0	1	1	579	0	0.77	1	143	4.87	0	0.78	0	0.98	1	3.31	1	6.86	0	0	1	0	0	1	0	2	Thick echogenicity of liver parenchyma Rough gallbladder wall		Interstitial fibrosis with infection in both lungs. Emphysema. The posterior wall of the main bronchial rumen was mixed with small dense nodules, which were considered to be the possibility of sputum emboli, and follow-up examination was performed. Foci of transient enhancement in S3 of the liver. The left renal cyst was observed on follow-up.	Voltage standard abnormal ECG for sinus rhythm left ventricular hypertrophy	Diastolic dysfunction			Bronchoalveolar lavage fluid smear: respiratory epithelial cells and inflammatory cells were observed, without identifying specific pathogens and tumor cells. Special staining results: PAS (-), silver hexamine staining (-), acid-fast staining (-). CMV quantitative fluorescence PCR (-); Mycobacterium species identification gene detection (-). Bronchoscopic brushing: well-differentiated respiratory…
370893	160684	2014-05-11	2014-06-04	1900-01-24	Homosexual	1	1	40	0	0	0	1	0	0	1	None	0	0	0	9	2	0.09	1	57.4	1.41	0	0.79	0	0.17	1	0.85	0	4.23	0	0	0	0	0	1	0	2	Hepatomegaly, diffuse liver disease, gallbladder wall, multiple bilateral gallbladder polyps, slightly large spleen, ascites, pleural effusion	Small cyst, enlarged spleen, a small amount of abdominal effusion. Multiple enlarged lymph nodes in the abdominal cavity and posterior peritoneum. Nodular foci in the upper pole of the right kidney, residual changes of chronic inflammation? Follow-up observation. Pleural effusion.	Secondary pulmonary tuberculosis in both upper lungs. Diffuse nodules in both lungs, considering the possibility of granulomatous nodules. Chronic inflammation of both lower lungs. Bilateral pleural effusions. A small pericardial effusion. Effusion in the lower abdomen and pelvis. Local wall thickening and inflammation in the ascending colon? Please combine with clinical.	Sinus Rhythm Normal ECG	Tricuspid regurgitation
401975	176418	2015-06-25	2015-07-24	1900-01-29	Homosexual	1	1	31	0	0	1	0	0	0	0	None	0	0	0	3	2	0.02	1	106	2.18	0	0.79	0	0.47	1	1.37	0	6.43	0	0	0	0	0	1	0	2	Increased echogenicity of intrahepatic portal sheath system		Enlarged lymph nodes in both hilar regions, and multiple small lymph nodes in the mediastinum and bilateral axillary regions. Please combine with clinical findings.					(Needle aspiration smear of cervical lymph nodes) No malignant cells and special pathogens were observed; special staining results: acid-fast staining (-). Bronchoalveolar lavage fluid smear: - visible respiratory epithelial cells and inflammatory cells; - no malignant cells; - special staining results: PAS (-), silver hexamine staining (-), acid-fast staining (-).
444334	197647	2017-01-05	2017-02-12	1900-02-07	Heterosexual	2	1	28	0	1	0	0	0	0	1	Cephalosporin-allergic condyloma acuminatum circumcision	0	0	0	51	2	0.18	1	117.3	2.73	0	0.79	0	0.6	1	1.85	0	9.57	0	0	1	0	0	1	0	2	Fatty liver (mild) Splenomegaly Rough gallbladder wall		Interstitial inflammation was considered as high possibility of PCP. Enlarged axillary lymph nodes. Liver, spleen enlargement	Sinus Tachycardia Other Normal ECG				Bronchoalveolar lavage fluid smear: a small number of respiratory epithelial cells and inflammatory cells were observed, without identifying specific pathogens and tumor cells. Special staining results: PAS (-), silver hexamine staining (-), acid-fast staining (-). CMV fluorescence quantitative PCR (+); Mycobacterium species identification gene detection (-). (Needle aspiration smear of right cer…
398742	175602	2015-06-03	2015-06-15	1900-01-12	Homosexual	1	1	51	1	0	0	0	1	0	1	None	0	0	1	243	1	0.12	1	131	3.11	0	0.79	0	0.66	1	2.02	0	5.67	0	0	0	0	0	1	0	2	Coarse echogenicity of liver parenchyma, splenomegaly, visible hilar lymph nodes	Bilateral cerebellar hemispheres and pons abnormal signals, combined with clinical, considering the possibility of infection, please combine with clinical.	1. bronchiolitis. 2. a little chronic inflammation in the lower lobes of both lungs. 3. bullae in the right middle lobe. 4. local thickening of both pleura; a small amount of pleural effusion on the right side. 5. Multiple lymph nodes in the right hilar region, mediastinum and bilateral axillae.					Cerebrospinal fluid smear: no malignant cells seen.
429855	191467	2016-08-04	2016-08-07	1900-01-03	Homosexual	1	1	33	0	0	1	0	0	0	1	None	0	0	0	140	2	0.18	1	105	3.2	0	0.79	0	0.83	1	1.87	0	7.54	0	0	1	0	0	5	1	2
411974	180939	2015-11-03	2015-12-11	1900-02-07	Heterosexual	2	1	37	0	0	1	0	0	0	1	Suspected "penicillin" allergy	0	1	0	16	2	0.02	1	138	3.45	0	0.79	0	0.68	1	2.25	0	6.82	0	0	0	0	0	1	0	2	Rough gallbladder wall Accessory spleen		Interstitial inflammation in both lungs, a very small amount of pleural effusion on both sides and multiple small lymph nodes in both axillae and mediastinum on follow-up examination. Small cyst. 2. accessory spleen.					Bronchoalveolar lavage fluid smear: a small number of epithelial cells and phagocytes were observed, without malignant cells; special staining results: PAS (-), hexamine silver staining (-), acid-fast staining (-); CMV fluorescence quantitative PCR (+).
383404	167590	2014-10-28	2014-11-29	1900-02-01	Homosexual	1	1	27	0	1	0	0	0	0	0	Rash	0	0	0	19	2	0.11	1	109	3.6	0	0.79	0	0.73	1	2.32	0	7.59	0	0	0	0	0	1	0	2	Cystic nodule in right lobe of thyroid gland		Mild hyperosteogeny of some lumbar vertebral bodies. The L4/5 disc was mildly bulging. Interstitial inflammation, PCP? It is recommended to reexamine after treatment. Abnormally enhanced nodule in right posterior lobe of liver, atypical hemangioma? Please combine with clinical observation.					Bronchoalveolar lavage fluid smear: well-differentiated respiratory epithelial cells and inflammatory cells were observed, and suspicious PCP was observed. Special staining results: PAS (-), silver hexamine staining (±), acid-fast staining (-).
397943	174412	2015-05-04	2015-05-21	1900-01-17	Heterosexual	2	1	26	0	1	0	0	0	0	0	None	0	0	0	167	2	0.15	1	154	3.68	0	0.79	0	0.85	1	2.33	0	7.21	0	0	0	0	0	1	0	2	Fatty liver tends to have a rough gallbladder wall		Diffuse ground-glass opacities in both lungs, considering PCP, were not excluded in combination with other infections.	Sinus Tachycardia Other Normal ECG
405560	177794	2015-08-03	2015-09-06	1900-02-03	Homosexual	1	1	31	0	0	1	0	0	0	0	None	0	0	0	11	2	0.04	1	72.2	1.49	0	0.8	0	0.29	1	1.01	0	6	0	1	0	0	0	1	0	2	Rough echo of liver parenchyma, splenomegaly, abdominal effusion, multiple hilar and abdominal lymphadenopathy, rough gallbladder wall, left renal effusion, pleural effusion	Abnormal high signal intensity shadow in the parasomatic white matter of the left ventricle, of undetermined nature, considering the possibility of demyelinating lesions, it is recommended to combine with clinical findings	Miliary tuberculosis. Pleural effusion, compression atelectasis of adjacent lung tissue. Decreased cardiac density was considered to be caused by anemia. Abdominal effusion. 1. Multiple enlarged intra-abdominal lymph nodes with necrosis, considering the possibility of lymphatic tuberculosis, please combine with clinical practice. 2. ascites. 3. Miliary tuberculosis in both lower lungs, pleural ef…	Sinus Tachycardia Other Normal ECG	Diastolic dysfunction			(Needle aspiration smear of left cervical lymph node) showed inflammatory cells, a small amount of epithelioid cells and caseous necrosis, which were considered as lymph node tuberculosis; special staining results: PAS (-), silver hexamine staining (-), acid-fast staining (+). Bronchoalveolar lavage fluid smear: well-differentiated respiratory epithelial cells and histiocytes were observed, and a…
383298	168179	2014-11-13	2014-11-26	1900-01-13	Heterosexual	2	1	36	0	0	1	0	0	0	1	None	0	0	1	77	2	0.13	1	83.4	2.58	0	0.8	0	0.68	1	1.52	0	6.67	0	0	0	0	0	1	0	2	Supraclavicular, cervical and submandibular lymphadenopathy, tuberculosis not excluding hilar lymph nodes showed small calcifications in the right kidney		Miliary pulmonary tuberculosis, possible tuberculosis of bilateral supraclavicular and mediastinal lymph nodes, please combine with clinical practice. A small pericardial effusion. The spleen was diffusely space-occupying, considering the possibility of tuberculosis of the spleen. Bilateral renal cysts.	Sinus Rhythm Abnormal T-Wave Abnormal ECG				(Needle aspiration smear of cervical lymph nodes) showed a small number of interstitial cells and lymphocytes, but no malignant cells and special pathogens; special staining results: PAS (-), hexamine silver staining (-), acid-fast staining (-).
397259	173837	2015-04-17	2015-05-20	1900-02-02	Homosexual	1	1	45	0	0	0	1	0	0	1	None	0	0	0	12	2	0.03	1	102	2.93	0	0.8	0	0.61	1	1.98	0	6.59	0	0	0	0	0	1	0	2	Hyperechogenicity Consider the possibility of hemangioma Large fasting gallbladder small	Enhanced nidi in right lobe of liver, considering probable hemangioma, it was suggested to receive regular reexamination in combination with clinical practice	Interstitial pneumonia in both lungs, please reexamine in combination with clinical treatment. There was a small left pleural effusion and mild thickening of the right posterior rib pleura.				Chronic superficial gastritis HP (+)	Bronchoalveolar lavage fluid smear: no special infection, no malignant cells. Special staining results: PAS (-), hexaamine silver staining (-), acid-fast staining (-) bronchoalveolar lavage fluid smear: a large number of inflammatory cells, no malignant cells. Special staining results: PAS (-), silver hexamine staining (-), acid-fast staining (-) CMV fluorescence quantitative PCR (+)
409360	180844	2015-10-31	2015-11-13	1900-01-13	Homosexual	1	1	40	0	0	0	1	0	0	1	Fish gall poisoning, renal failure	0	1	1	43	2	0.11	1	105	3.09	0	0.8	0	0.65	1	2.16	0	6.81	0	0	0	0	0	1	0	2	Multiple peripheral pancreatic lymph nodes, uneven echogenicity of pancreatic body, please combine with clinical splenomegaly		The anterior segment of the left upper lobe showed small nodular foci near the hilus, and inflammatory nodules were considered. Right lower pulmonary cord stripe. The mediastinal region 4 lymph nodes were slightly larger. A solid cystic mass in the head of the pancreas, combined with clinical practice, was examined by further CT if necessary. Low-density lesion in right thalamus, probable lacunar…	Sinus rhythm Right atrial enlargement? Please combine with clinical ST abnormal change, please combine with clinical abnormal ECG
410501	180338	2015-10-17	2015-11-17	1900-01-31	Homosexual	1	1	51	1	0	0	0	1	0	1	Fundus hemorrhage, Fundus arteriovenous occlusion	0	1	0	22	2	0.08	1	77.2	3.1	0	0.8	0	0.72	1	2.12	0	6.17	0	0	0	0	0	1	0	2	Coarse echogenicity of liver parenchyma was observed in hilar lymph nodes		1. Interstitial inflammation with bronchiectasis in both lungs, considering infectious lesions and the possibility of CMV infection. 2. thin-walled cyst-like changes in the left lower lobe, not excluding the possibility of cryptococcal infection. 3. Enlarged left hilar and mediastinal lymph nodes, combined with clinical examination results to consider lymphatic tuberculosis. 4. a small amount of …		Mild diastolic dysfunction of left atrium and mitral valve			Bronchoalveolar lavage fluid smear: no special infection, no malignant cells. Special staining results: PAS (-), silver hexamine staining (-), acid-fast staining (-)
400263	174874	2015-05-15	2015-06-25	1900-02-10	Homosexual	1	1	42	0	0	0	1	0	0	0	None	0	0	0	27	2	0.06	1	90	3.28	0	0.8	0	0.65	1	2.27	0	7.45	0	0	0	0	0	1	0	2	Slightly larger prostate calcification	Right frontal lobe occupying lesion, nature to be determined, considering infectious lesions - high possibility of brain abscess formation; parasitic infection could not be excluded, and further examination was recommended.	There was a mass in the right frontal lobe, and further contrast-enhanced MRI was recommended. Infectious lesions in the apical posterior segment of the upper lobe and the dorsal segment of the lower lobe of the left lung. The left hilum was enlarged, considering hilar lymphadenopathy. Very small left pleural effusion.					Bronchoalveolar lavage fluid smear: a small number of bronchial epithelial cells and a large number of neutrophils, no malignant cells. Special staining results: PAS (-), silver hexamine staining (-), acid-fast staining (-). CMV quantitative fluorescence PCR (+). The mucosal tissue covered with pseudostratified ciliated columnar epithelium (bronchial mucosa) showed chronic inflammation, and no sp…
443391	196720	2016-12-13	2017-01-25	1900-02-12	Homosexual	1	1	58	1	0	0	0	1	0	1	None	0	0	0	16	2	0.06	1	107	1.81	0	0.81	0	0.35	1	1.2	0	9.83	0	0	1	0	0	1	0	2	Left carotid plaque forming solid nodule in right thyroid lobe		Diffuse lesions in both lungs, PCP with CMV infection in both lungs? It is recommended to reexamine after treatment. Bilateral pleural effusion, atelectasis adjacent to both lower lobes. Low-density nodular lesion in the right lobe of thyroid gland, cyst? Ultrasonography if necessary. The left perirenal fascia is rough, please combine with clinical practice. Foci were seen on the right side of th…		Diastolic dysfunction	Internal hemorrhoid
423777	187397	2016-04-26	2016-05-20	1900-01-24	Homosexual	1	1	27	0	1	0	0	0	0	0	None	0	0	0	8	2	0.02	1	115	2.34	0	0.81	0	0.68	1	1.28	0	7.27	0	0	0	0	0	1	0	2	Diffuse hepatic lesion, reexamination of accessory spleen		Diffuse lesions in both lungs, considering the possibility of PCP infection, were reexamined after treatment. Subpleural bullae in the right upper lobe.	Sinus rhythm QT prolongation abnormal ECG
449017	200422	2017-03-15	2017-04-11	1900-01-27	Homosexual	1	1	25	0	1	0	0	0	0	0	Latent syphilis	0	0	0	63	2	0.1	1	71.2	2.45	0	0.81	0	0.93	1	1.06	0	5.54	0	0	1	0	0	5	1	2	Gallbladder wall thickening Multiple bilateral gallbladder wall crystals		Liver and spleen enlargement. Multiple calcifications. Small gallstones in the gallbladder. 1. infectious lesions in both lungs, considering PCP, with a high possibility of bacterial infection. 2. pleural effusion.	Sinus Tachycardia Other Normal ECG
373241	162022	2014-06-12	2014-07-03	1900-01-21	Heterosexual	2	1	55	1	0	0	0	1	0	1	None	0	1	1	18	2	0.15	1	105	2.96	0	0.81	0	0.86	1	1.63	0	9.85	0	0	0	0	0	1	0	2			1. granular calcification of the right lobe of the liver. 2. multiple small lymph nodes in the hilar region and posterior peritoneum, close observation is recommended. Inflammation was considered beside the mediastinum in the left upper lung. Please reexamine after treatment. Two lung cords. Emphysema in both lungs. Head CT showed no significant intracranial abnormality. Right maxillary sinus cys…		Aortic valve regurgitation (mild)			Bronchoalveolar lavage fluid smear: no special infection, no malignant cells. Special staining results: PAS (-), silver hexamine staining (-), acid-fast staining (-)
361471	155691	2013-12-28	2014-01-13	1900-01-16	Blood transfusion	3	1	47	0	0	0	1	0	0	1	Allergy to penicillin, ceftriaxone and ceftazidime skin test	0	1	0	180	2	0.14	1	136.4	3.22	0	0.81	0	0.81	1	2.05	0	5.6	0	1	0	0	0	1	0	2			1. hepatomegaly and splenomegaly, please combine with clinical practice. 2. right renal cyst. There was a small amount of interstitial inflammation in the right lower lung. Multiple patchy slightly low-density lesions in the left basal ganglia region, ischemic lesion? Infection? Contrast-enhanced MRI is recommended. Bilateral maxillary sinus mucoceles? Follow-up observation.	Sinus Bradycardia Other Normal ECG
422037	187023	2016-04-18	2016-04-28	1900-01-10	Homosexual	1	1	38	0	0	1	0	0	0	1	None	0	1	1	15	2	0.03	1	138	3.26	0	0.81	0	0.56	1	2.16	0	6.16	0	0	0	0	0	1	0	2			Hematogenous disseminated pulmonary tuberculosis in both lungs (miliary type); multiple enlarged lymph nodes in the mediastinum, with high possibility of lymphatic tuberculosis; local effusion in the right lower thoracic cavity. There were multiple nodular calcifications in the hilum of both lungs and mediastinum, and multiple punctate calcifications in the hepatosplenum and abdominal cavity. Sma…					Bronchoalveolar lavage fluid smear: a small number of respiratory epithelial cells and inflammatory cells were observed, and several acid-fast staining positive bacilli were observed, without clear tumor cells; combined with clinical consistent with tuberculosis infection. Special staining results: PAS (-), silver hexamine staining (-), acid-fast staining (+); CMV fluorescence quantitative PCR (-…
362516	156298	2014-01-14	2014-01-27	1900-01-13	Homosexual	1	1	24	0	1	0	0	0	0	0	None	0	0	0	391	0	0.34	1	137.9	3.54	0	0.81	0	1.11	0	2.33	0	4.93	0	0	0	0	0	1	0	2	Thick echo of liver parenchyma, poor spleen, no chest or ascites		Enlarged lymph node shadow in bilateral armpits, please combine with clinical findings. The liver was full; the right lobe margin of the liver was calcified.	Sinus Rhythm Right Atrial Enlargement? Please combine with clinical borderline ECG	At present, the cardiac structure and blood flow have no obvious abnormality			(Needle aspiration smear of left subauricular lymph node) There were many actively proliferating lymphocytes and lymphoblasts with irregular large and irregular nuclei, which were considered as lymphoproliferative diseases, and biopsy was recommended for immunohistochemistry; special staining results: PAS (-), hexamine silver staining (-), acid-fast staining (-). Reactive hyperplasia of lymph nod…
381048	167082	2014-10-15	2014-10-22	1900-01-07	Homosexual	1	1	31	0	0	1	0	0	0	0	None	0	0	0	139	2	0.09	1	154	3.82	0	0.81	0	0.75	1	2.61	0	6.29	0	0	0	0	0	1	0	2			1. chronic inflammation of the lower lobe. 2. small nodular lesions in the right lower lobe, considering inflammatory granulomatous nodules. 3. multiple small mediastinal lymph nodes. Nodular calcification. Spleen slightly enlarged					Bronchoalveolar lavage fluid smear: Pneumocystis carinii spores were found, consistent with PCP infection. Special staining results: PAS (-), silver hexamine staining (+), acid-fast staining (-)
430424	190693	2016-07-15	2016-08-15	1900-01-31	Homosexual	1	1	32	0	0	1	0	0	0	0	History of exposure to penicillin and amoxicillin allergy mercury	0	0	1	64	2	0.2	1	112	3.92	0	0.81	0	0.62	1	3.04	0	9.7	0	1	0	0	0	1	0	2	Left kidney stone		The liver was slightly enlarged. Left kidney stone. Low-density lesion in the middle of left kidney, cyst? Further inspection and verification is recommended. Inflammation of both lower lungs, chest CT if necessary. Diffuse lesions and local consolidation in both lungs were considered, considering the possibility of PCP with CMV infection, and reexamination after treatment was recommended. Slight…	Sinus Tachycardia Right Atrial Enlargement? Please combine with clinical borderline ECG				Bronchoscopy brush: well-differentiated respiratory epithelial cells were observed, without malignant cells. Bronchoalveolar lavage fluid smear: a small number of well-differentiated respiratory epithelial cells and inflammatory cells were observed, without clear malignant cells; special staining results: PAS (-), silver hexamine staining (-), acid-fast staining (-); CMV fluorescence quantitative…
445044	197860	2017-01-10	2017-02-21	1900-02-11	Homosexual	1	1	30	0	0	1	0	0	0	1	Allergy to seafood, eggs	0	0	0	8	2	0.02	1	146	3.99	0	0.81	0	0.6	1	3.07	0	5.08	0	0	0	0	0	1	0	2	Fatty liver (mild-moderate)		Fatty liver (severe). Accessory spleen. 1. interstitial inflammation in both lungs, PCP is likely, it is recommended to combine with clinical 2. inflammatory strips in the left lower lobe.					Bronchoalveolar lavage fluid smear: well-differentiated respiratory epithelial cells and a small number of inflammatory cells were observed, without clear malignant cells; special staining results: PAS (-), silver hexamine staining (-), acid-fast staining (-); CMV fluorescence quantitative PCR (+); mycobacterial strain identification gene detection (-).
386665	169574	2014-12-16	2015-01-20	1900-02-04	Homosexual	1	1	26	0	1	0	0	0	0	0	Penicillin allergy	0	0	0	34	2	0.16	1	108	4.44	0	0.81	0	0.79	1	3.25	1	7.99	0	0	0	0	0	1	0	2	Diffuse liver disease	Abnormal signals in the brainstem and left basal ganglia region, with geographic enhancement and meningeal enhancement, considering the possibility of infectious lesions, please combine with clinical practice.	Patchy low-density lesions in left basal ganglia region, left paraventricular region, right insular region and frontal lobe, infection? In combination with clinical findings, MR examination is recommended when necessary. Calcifications in the falx cerebri. Inflammation in both lungs, reexamination after treatment. There were multiple small lymph nodes in the mediastinum and enlarged lymph nodes i…					(Needle aspiration smear of left supraclavicular lymph node) showed many tissue-like cells and a small number of inflammatory cells. Acid-fast staining showed positive bacilli, mainly distributed in histiocytes. Morphology considered Mycobacterium avium-intracellulare infection. Special staining results: PAS (-), silver hexamine staining (-), acid-fast staining (+). Cerebrospinal fluid smear: Pro…
404892	177259	2015-07-18	2015-08-27	1900-02-09	Blood transfusion	3	1	41	0	0	0	1	0	0	1	None	0	1	1	109	2	0.07	1	129	4.78	0	0.81	0	1.25	0	3.16	1	4.27	0	0	1	0	1	1	0	2	Spleen slightly thick		Inflammation, considering that PCP may be large, it is recommended to review after treatment.		Diastolic dysfunction			Bronchoalveolar lavage fluid smear: — respiratory epithelial and dust cells were observed, and bacterial agglomerates were observed; — no malignant cells were observed; — special staining results: PAS (-), silver hexamine staining (-), acid-fast staining (-). Bronchoalveolar lavage fluid smear: — no malignant cells; — special staining results: PAS (-), hexaamine silver staining (-), acid-fast sta…
408964	179865	2015-10-01	2015-10-30	1900-01-29	Homosexual	1	1	25	0	1	0	0	0	0	0	None	0	0	0	62	2	0.11	1	104	6	0	0.81	0	0.78	1	4.86	1	5.36	0	0	0	0	0	1	0	2	Coarse echogenicity of liver parenchyma		Diffuse multiple ground-glass opacities, possible PCP, recommend reexamination after.		II. Tricuspid regurgitation (mild)			Bronchoalveolar lavage fluid: well-differentiated respiratory epithelial cells and a small number of inflammatory cells were observed, and pathogens with positive hexaamine silver staining were observed, consistent with pulmonary PCP infection. Special staining results: PAS (-), silver hexamine staining (+), acid-fast staining (-) CMV fluorescence quantitative PCR (+). (Needle aspiration smear of…
397431	173261	2015-03-31	2015-05-19	1900-02-18	Homosexual	1	1	45	0	0	0	1	0	0	0	Herpes zoster	0	0	1	106	2	0.15	1	87	2.33	0	0.82	0	0.68	1	1.33	0	8.56	0	0	1	0	0	1	0	2			Interstitial inflammation, it is recommended to reexamine after 2 weeks of treatment. Small cyst in right lobe of liver. Local thickening of gallbladder fundus wall, please combine with clinical findings.	Sinus tachycardia abnormal ECG				Bronchoalveolar lavage fluid smear: a small amount of yeast-like bacteria were found, considering cryptococcus, without malignant cells. Special staining results: PAS (-), silver hexamine staining (+), acid-fast staining (-)
409003	179862	2015-09-30	2015-10-31	1900-01-31	Homosexual	1	1	34	0	0	1	0	0	0	1	Mitral valve and tricuspid valve regurgitation	0	1	0	45	2	0.11	1	86	2.34	0	0.82	0	0.47	1	1.5	0	17.05	0	0	1	0	0	1	0	2	The echo of hepatomegaly, liver parenchyma is coarse, splenomegaly, ascites, multiple hypoechogenicity (abscess?) Please combine with other images		Double lower pneumonia, reexamination after 2 weeks of treatment is recommended. A small amount of pleural effusion. Multiple mass-like low-density lesions of undetermined nature were observed in the liver. Multiple mass-like low-density lesions in the liver, of undetermined nature, and enhanced examination was recommended. There was consolidation in both lower lungs and a small amount of pleural…		Please combine with clinical left heart enlargement to increase the upper limit of wall thickness			Ascites smear: mesothelial cells and inflammatory cells were observed, but malignant cells were not observed. Puncture smear of abscess: No qualitative necrotic material and a small amount of inflammatory cells were observed, no malignant cells and special pathogens were observed; special staining results: PAS (-), hexamine silver staining (-), acid-fast staining (-).
431885	191967	2016-08-17	2016-09-02	1900-01-16	Homosexual	1	1	53	1	0	0	0	1	0	1	Diabetic herpes zoster	0	0	1	16	2	0.04	1	109	2.71	0	0.82	0	0.66	1	1.63	0	7.61	1	1	0	0	0	1	0	2	Rough gallbladder wall		1. multiple ground-glass opacities in both lungs, considering the possibility of inflammatory exudation; 2. inflammatory granulomatous nodules in the acute segment of the right upper lobe. Non-uniform perfusion of liver parenchyma, please combine with clinical findings. Hypoenhanced nodule in the right adrenal gland, considering that the adenoma may be large. Slightly larger lymph nodes in the hi…		Few mitral regurgitation			(Needle aspiration smear of left cervical lymph node) showed caseous necrosis, epithelioid cells and many neutrophils, which were considered as tuberculosis infection in combination with morphology and special staining; special staining results: PAS (-), hexaamine silver staining (-), acid-fast staining (+); fluorescence quantitative PCR of Mycobacterium tuberculosis (+); detection of mycobacteri…
383620	167598	2014-10-28	2014-11-28	1900-01-31	Homosexual	1	1	23	0	1	0	0	0	0	0	None	0	1	1	45	2	0.12	1	90	2.73	0	0.82	0	0.6	1	1.73	0	5.05	0	0	0	0	0	1	0	2		Small hemangioma in the left lateral lobe of the liver; small cyst in the left medial lobe of the liver, followed by observation. Both kidneys are full, please combine with clinical practice.	Hepatomegaly, accessory spleen, right kidney increased in size, nature to be determined, congenital development? It is recommended to perform MR scanning for further examination of right pulmonary bullae in combination with clinical practice when necessary. Slightly enlarged lymph nodes were observed in areas 2L and 4 of the mediastinum.	Sinus Tachycardia Other Normal ECG	Unimodal Mitral Valve Flow Spectrum	Esophageal ulcer chronic superficial gastritis HP (+)		There were 2 pieces of pyloric glandular gastric mucosal tissue (antrum), showing chronic superficial inflammation; there was 1 piece of milia large scale epithelial mucosal tissue (esophagus), showing chronic inflammation, and another 2 pieces of inflammatory granulation tissue, which were consistent with the changes of esophageal ulcer in combination with clinical practice; no special infection…
374696	163117	2014-07-07	2014-07-23	1900-01-16	Homosexual	1	1	44	0	0	0	1	0	0	1	None	0	0	0	244	1	0.39	1	133	2.74	0	0.82	0	0.65	1	1.77	0	6.71	0	0	0	0	0	1	0	2			Multiple low enhancement foci in both kidneys, infection? Local embolism? Please combine with clinical examination, if necessary. Calcifications, small cysts. Small right pleural effusion.
415624	183616	2016-01-20	2016-02-01	1900-01-12	Heterosexual	2	1	45	0	0	0	1	0	0	0	None	0	1	1	10	2	0.06	1	114	2.87	0	0.82	0	0.42	1	2.05	0	7.21	0	1	0	1	0	1	0	2	Reduced gallbladder volume Gallbladder wall thickening, rough		Paraventricular symmetrical hypodense lesions in the parietal lobe. Combined with clinical maxillary sinus inflammation. Interstitial inflammation in both lungs, considering pneumocystis pneumonia. Apical bullae in both lungs. Multiple small lymph nodes in mediastinum.		Diastolic dysfunction			(Needle aspiration smear of left inguinal lymph node) showed a small number of well-differentiated lymphocytes and inflammatory cells, without clear malignant cells and special pathogens; special staining results: PAS (-), hexamine silver staining (-), acid-fast staining (-).
402129	176455	2015-06-26	2015-07-22	1900-01-26	Heterosexual	2	1	30	0	0	1	0	0	0	1	None	0	0	0	11	2	0.04	1	117.4	3.19	0	0.82	0	1.01	0	1.84	0	5.68	0	1	0	0	0	1	0	2	Calcified foci Rough gallbladder wall	1. multiple small cysts. 2. The intensity of bile duct is dilated, the nature is undetermined, and it is recommended to combine with clinical practice. 3. slightly enlarged spleen. 4. Interstitial inflammation, reexamination after treatment.	Interstitial inflammation in both lungs, reexamined after treatment.	Sinus tachycardia abnormal ECG
242800	105201	2009-05-19	2009-05-25	1900-01-06	Heterosexual	2	1	30	0	0	1	0	0	0	0	Condyloma acuminatum	0	1	0	40	2	0.12	1	146.3	3.2	0	0.82	0	0.8	1	2.7	0	4.4	0	0	0	0	0	1	0	2	Coarse echogenicity of liver parenchyma, calcified focus, poor spleen		Chest copy: No obvious abnormality was found in heart and lung.	Sinus Rhythm Normal ECG
450848	201846	2017-04-19	2017-05-04	1900-01-15	Homosexual	1	1	44	0	0	0	1	0	0	1	None	0	1	1	730	0	0.29	1	132	3.32	0	0.82	0	0.77	1	2.02	0	7.64	0	0	0	0	0	1	0	2			There were multiple radiolucent areas and bullae in the apical region of the right upper lung. A little chronic inflammation in the lingual segment of the left lung; bronchiolitis in the right upper lobe. Small spotty calcifications in the middle lobe of the left lung, Figure (4 – 193). Thickening and enhancement of antral wall, with surrounding small lymph nodes, please combine with clinical his…	Sinus tachycardia ST segment T wave abnormal ECG			Esophagitis Gastric retention Duodenal ulcer of undetermined nature Duodenal retrobulbar stenosis It is recommended to temporarily fast Observe and reexamine after treatment	There were 4 pieces of mucosal tissue (bulb), which showed chronic inflammation with ulcer formation, in which tumor cell infiltration was observed, combined with immunohistochemistry consistent with poorly differentiated adenocarcinoma. Immunohistochemical results: CK AE1/3 (+), CMV (-), HSV1 (-), HSV2 (-), Ki-67 (30% +), P53 (-), CgA (-), Syn (-), HP (-). (pyloric hilus) 3 pieces of pyloric gla…
402941	176650	2015-07-02	2015-07-28	1900-01-26	Homosexual	1	1	35	0	0	1	0	0	0	1	None	0	0	0	24	2	0.04	1	117	3.59	0	0.82	0	0.77	1	2.27	0	7.25	0	0	0	0	0	1	0	2		Abnormal signal in liver parenchyma, nature to be determined, mild edema in liver parenchyma? It is recommended to combine with clinical	Interstitial inflammation, high possibility of PCP infection, reexamination after treatment.	Sinus Rhythm with Short PR Interval T-Wave Abnormal ECG	Diastolic dysfunction			Bronchoalveolar lavage fluid smear: Pneumocystis carinii spores were found, consistent with PCP infection. Special staining results: PAS (-), silver hexamine staining (+), acid-fast staining (-)
406430	179172	2015-09-09	2015-09-24	1900-01-15	Homosexual	1	1	33	0	0	1	0	0	0	0	None	0	0	0	11	2	0.01	1	144	3.82	0	0.82	0	0.87	1	2.48	0	10.15	0	0	0	0	0	1	0	2	Reexamination of hemangioma in nodules? Polypoid lesion of gallbladder with rough wall	Small hemangiomas in the medial segment of the left lobe of the liver may be large. Multiple small cysts.	3. Infectious lesions, combined with medical history, considering that PCP may be large, it is recommended to reexamine after treatment.					Bronchoalveolar lavage fluid smear: no special infection, no malignant cells. Special staining results: PAS (-), silver hexamine staining (-), acid-fast staining (-) CMV fluorescence quantitative PCR (-)
381558	166325	2014-09-24	2014-10-29	1900-02-04	Homosexual	1	1	35	0	0	1	0	0	0	0	None	0	0	0	27	2	0.06	1	112.9	3.94	0	0.82	0	1.07	0	2.47	0	5.07	0	0	0	0	0	1	0	2	Coarse echogenicity of liver parenchyma		Inflammation, combined with medical history, PCP was considered, and reexamination after treatment was recommended.	Sinus Rhythm with 1st Degree AV Block Abnormal ECG	Tricuspid regurgitation (mild)
368599	158799	2014-03-24	2014-04-29	1900-02-05	Homosexual	1	1	29	0	1	0	0	0	0	1	None	0	1	0	583	0	0.61	1	97.6	4.12	0	0.82	0	0.63	1	2.84	0	9.09	0	1	0	0	0	1	0	2	Coarse echogenicity of liver parenchyma Liver abscess (obvious liquefaction was not observed) Gallbladder filling difference Wall thickness rough, bilateral		The heart and lungs were unremarkable. Liver abscess, please combine with clinical findings. 1. Large mass, considered as liver abscess; bile duct dilatation. 2. gallbladder wall thickening, please combine with clinical practice.	Sinus rhythm T-wave abnormalities, please combine with clinical QT prolongation abnormal ECG	A small amount of mitral regurgitation with good systolic function
383310	168465	2014-11-19	2014-11-30	1900-01-11	Homosexual	1	0	23	0	1	0	0	0	0	0	None	0	0	0	69	2	0.06	1	147.2	4.87	0	0.82	0	1.52	0	2.94	0	4.33	0	1	0	0	0	1	0	2	Rough gallbladder wall without ascites			Sinus tachycardia with premature atrial contractions abnormal ECG
425870	188257	2016-05-18	2016-06-17	1900-01-30	Heterosexual	2	1	28	0	1	0	0	0	0	0	None	0	0	0	115	2	0.15	1	95	1.96	0	0.83	0	0.33	1	1.25	0	5.87	0	0	0	0	0	1	0	2			1. Multiple enlarged lymph nodes in the right subclavian and mediastinum, with multiple air-fluid level formation in the lesion, considering mediastinal lymph node tuberculosis and broncholymphatic fistula formation. 2, secondary pulmonary tuberculosis in both lungs with caseous pneumonia in the right upper lung (considering broncholymphatic fistula intrapulmonary dissemination formation). Transi…	Sinus tachycardia abnormal ECG	A small amount of pulmonary valve regurgitation diastolic dysfunction
375673	164448	2014-08-07	2014-08-12	1900-01-05	Homosexual	1	1	62	1	0	0	0	0	1	1	Hypertension	0	1	0	64	2	0.16	1	86	2.17	0	0.83	0	0.43	1	1.32	0	10.6	0	0	1	0	0	1	0	2	Carotid plaque formation				A small amount of mitral regurgitation with good systolic function
274191	103393	2009-02-20	2009-03-01	1900-01-09	Homosexual	1	1	21	0	1	0	0	0	0	0	Asthma	0	0	0	743	0	0.28	1	145.2	2.92	0	0.83	0	1.05	0	2.1	0	3.87	0	0	0	0	0	1	0	2			Chest X-ray: No obvious abnormality found in anteroposterior view	Sinus rhythm with sinus arrhythmia with short PR interval Other normal ECG				(3) Condyloma acuminatum.
420580	184903	2016-02-27	2016-04-11	1900-02-13	Homosexual	1	1	38	0	0	1	0	0	0	0	None	0	1	0	55	2	0.11	1	107	3.26	0	0.83	0	0.93	1	1.96	0	9.17	0	1	0	0	0	1	0	2	Diffuse liver disease Thick spleen		PCP complicated with viral infection in both lungs is very likely. Please combine with clinical findings and receive reexamination after treatment. Multiple small lymph nodes in mediastinum and bilateral axillae.		Mitral valve regurgitation after commissure of anterior mitral leaflet (mild) Tricuspid regurgitation (mild)			Bronchoalveolar lavage fluid smear: see Pneumocystis carinii spores, considered as PCP infection; special staining results: PAS (-), hexamine silver staining (+), acid-fast staining (-); CMV fluorescence quantitative PCR (+).
419186	185587	2016-03-15	2016-03-24	1900-01-09	Heterosexual	2	1	50	1	0	0	0	1	0	1	None	0	0	0	30	2	0.06	1	114	4.06	0	0.83	0	1	1	2.63	0	5.47	0	0	0	0	0	1	0	2			Ground glass opacity in both lungs, considering PCP, was reexamined after treatment. Punctate calcifications in the right lower lobe. Both cervical pleurae were thickened. Multiple slightly larger lymph nodes in mediastinum and bilateral armpits, reexamination is recommended.					Bronchoalveolar lavage fluid smear: well-differentiated respiratory epithelial cells and a small number of inflammatory cells were observed, without clear malignant cells; special staining results: PAS (-), silver hexamine staining (-), acid-fast staining (-); CMV fluorescence quantitative PCR (+). Bronchial brush smear: no malignant cells seen
385144	169385	2014-12-12	2014-12-18	1900-01-06	Homosexual	1	1	31	0	0	1	0	0	0	0	Syphilis	0	0	0	558	0	0.71	1	166	4.96	0	0.83	0	1.07	0	3.23	1	5.22	0	1	0	0	0	1	0	2	Scrotal findings, considering inflammatory lesions
416555	184128	2016-02-03	2016-02-18	1900-01-15	Intravenous drug	4	1	39	0	0	1	0	0	0	1	The abdomen was cut by a knife rib fracture.	0	1	0	89	2	0.17	1	79.2	1.62	0	0.84	0	0.2	1	1.01	0	5.56	0	0	0	0	1	1	0	2	Hepatomegaly, diffuse liver disease with steatosis, splenomegaly, rough gallbladder wall, multiple gallbladder wall crystals		Fatty liver, enhanced further examination if necessary. Splenomegaly, abdominopelvic effusion. Enlarged lymph nodes in the hilar region and posterior peritoneum. Right lung inflammation; small right pleural effusion. Mediastinal and right hilar lymphoid tuberculosis. Inflammation with consolidation and patchy nodules in both lungs, considering the possibility of secondary pulmonary tuberculosis w…	Sinus Tachycardia Other Normal ECG	Diastolic dysfunction			(Needle aspiration smear of right supraclavicular lymph node) showed lymphocytes, epithelioid histiocytes and a small amount of caseous necrosis, which were considered as lymph node tuberculosis in combination with special staining; special staining results: PAS (-), silver hexamine staining (-), acid-fast staining (+).
388960	171129	2015-01-26	2015-02-09	1900-01-14	Heterosexual	2	1	25	0	1	0	0	0	0	0	None	0	0	0	2	2	0.01	1	103	1.79	0	0.84	0	0.38	1	1.14	0	6.55	0	0	0	0	0	1	0	2	Cervical lymph nodes visible, partially enlarged diffuse lesions of the liver Splenomegaly Gallbladder filling difference		A small pericardial effusion. 1. Multiple inflammatory lesions in both lungs, and reexamination after treatment is recommended. 2. indurated lesions in the left upper lung. 3. local pleural thickening on both sides; a small amount of pleural effusion on the left side. 4. intrapericardial effusion.	Sinus Tachycardia Other Normal ECG	Diastolic dysfunction Pericardial effusion (small amount)			Bronchoalveolar lavage fluid smear: CMV infection was found, without malignant cells. Special staining results: PAS (-), hexaamine silver staining (-), acid-fast staining (-) real-time PCR: CMV (+) (needle aspiration smear of left cervical lymph nodes) showed a small number of fibroadipocytes and lymphocytes, without identifying tumor cells and special pathogens; special staining results: PAS (-)…
273150	102282	2009-04-15	2009-05-04	1900-01-19	Heterosexual	2	0	28	0	1	0	0	0	0	1	None	0	0	0	21	2	0.08	1	84.2	1.87	0	0.84	0	0.25	1	1.47	0	4.94	0	0	0	0	0	1	0	2	Left renal cyst		November 17, 2014:1. the right middle trunk bronchus was narrow, the bronchial opening of the basal segment in the right lower lobe was not shown, and the middle lobe and right lower lobe were atelectasis, considering the possibility of bronchial tuberculosis, bronchoscopy was recommended. 2. scattered fibrous streaks in both lungs. On December 16, 2014, 1. the middle trunk bronchus of the right …	Sinus Rhythm with Sinus Arrhythmia Normal ECG
443267	197356	2016-12-28	2017-01-24	1900-01-27	Homosexual	1	1	38	0	0	1	0	0	0	1	Psoriasis	0	0	0	60	2	0.19	1	137	2.16	0	0.84	0	0.55	1	1.33	0	6.69	0	0	0	0	0	1	0	2	Fatty liver (moderate) Multiple crystals in gallbladder		1. scattered ground-glass lesions in the upper lobes of both lungs, considered infectious lesions, PCP? Please combine with clinical practice, it is recommended to reexamine after treatment 2. a very small amount of effusion in the left lung base. 3. bullae in the right upper lung. 4. fatty liver. Fatty liver. Left pleural effusion, chronic inflammatory lesions in the left lower lung.	Sinus Tachycardia Other Normal ECG	II. Tricuspid regurgitation (mild)			Bronchoalveolar lavage fluid smear: a small number of respiratory epithelial cells and inflammatory cells were observed, without identifying specific pathogens and tumor cells. Special staining results: PAS (-), silver hexamine staining (-), acid-fast staining (-). CMV fluorescence quantitative PCR (+); Mycobacterium species identification gene detection (-). Bronchial brushing: well-differentiat…
445728	198658	2017-02-03	2017-03-01	1900-01-26	Homosexual	1	1	36	0	0	1	0	0	0	0	None	0	0	0	15	2	0.03	1	123.3	2.64	0	0.84	0	0.52	1	1.76	0	6.98	0	0	1	0	0	1	0	2	Fatty liver (mild)	Fatty liver.	Ground glass opacities were diffusely distributed in both lungs, considering PCP.		Diastolic dysfunction			Bronchoalveolar lavage fluid smear: a small number of respiratory epithelial cells and inflammatory cells were observed, and tumor cells and specific pathogens were identified; special staining results: PAS (-), silver hexamine staining (-), acid-fast staining (-); CMV fluorescence quantitative PCR (-). Bronchoalveolar lavage fluid smear: a small number of respiratory epithelial cells and inflamm…
374128	162824	2014-06-30	2014-07-17	1900-01-17	Heterosexual	2	1	41	0	0	0	1	0	0	1	None	0	0	1	9	2	0.03	1	152	2.68	0	0.84	0	0.63	1	1.68	0	9.85	0	0	1	0	0	5	1	2			Inflammation in both lungs, mainly interstitial inflammation, was reexamined after treatment.
374271	162874	2014-07-01	2014-07-21	1900-01-20	Homosexual	1	1	57	1	0	0	0	1	0	1	None	0	0	0	44	2	0.08	1	125	2.9	0	0.84	0	0.77	1	1.7	0	5.65	0	1	0	0	0	1	0	2	Hepatic cyst with coarse echogenicity of liver parenchyma		Multiple small cysts? Follow-up observation. Inflammatory changes in both lower lungs, please combine with clinical findings. Inflammation was accompanied by consolidation in the left upper lung and enlargement of the left hilar lymph nodes. There were multiple nodules and streaks in both lungs, which were considered as inflammatory lesions. Calcifications in the left lower lung.	Sinus Rhythm with Sinus Arrhythmia Normal ECG	Minimal mitral regurgitation with reduced diastolic function
427785	188566	2016-05-25	2016-07-11	1900-02-16	Homosexual	1	1	32	0	0	1	0	0	0	1	Hepatitis B syphilis	0	1	1	72	2	0.16	1	127	2.93	0	0.84	0	0.42	1	2.08	0	6.59	0	1	0	0	0	2	0	2		Abnormal signal shadow in the head of the left caudate nucleus, considering the possibility of infectious lesions, it is recommended to combine with clinical bilateral inferior turbinate hypertrophy, bilateral maxillary sinus and ethmoidal antrum	Interstitial inflammation in both lungs, considering PCP, was reexamined after treatment.					Bronchoalveolar lavage fluid smear: well-differentiated respiratory epithelial cells and a small number of inflammatory cells were observed, and pathogens with positive hexaamine silver staining were observed, consistent with pulmonary PCP infection. Special staining results: PAS (-), silver hexaamine staining (+), acid-fast staining (-); CMV fluorescence quantitative PCR (+); mycobacterial strai…
406093	178534	2015-08-21	2015-09-09	1900-01-19	Homosexual	1	1	23	0	1	0	0	0	0	0	None	0	0	0	24	2	0.08	1	119	3.02	0	0.84	0	0.74	1	2	0	6.05	0	0	0	0	0	1	0	2	Coarse echogenicity of liver parenchyma	Abnormal signal shadow beside the posterior horn of the right lateral ventricle, considering enlarged perivascular space.	Interstitial inflammation in both lungs, PCP? Viral infection is not excluded, please combine with clinical practice.					Bronchoalveolar lavage fluid smear: - no malignant cells seen. Special staining results: PAS (-), hexaamine silver staining (-), acid-fast staining (-). Bronchoalveolar lavage fluid smear: no malignant cells.
407668	179621	2015-09-22	2015-10-14	1900-01-22	Homosexual	1	1	22	0	1	0	0	0	0	0	Drug allergy to penicillin and cephalosporin	0	0	0	60	2	0.1	1	115	3.6	0	0.84	0	1.18	0	2.06	0	6	0	1	0	0	0	1	0	2	Thick echogenicity of liver parenchyma Rough gallbladder wall	Multiple infarction foci in left basal ganglia and centrum semiovale. Foci of right basal ganglia malacia.	1. inflammatory lesions in the right lower lobe. 2. local interstitial changes in the right lower lobe. Basal ganglia hypodense foci, infarction foci? Recommended MRI examination
404552	177973	2015-08-07	2015-08-19	1900-01-12	Homosexual	1	1	51	1	0	0	0	1	0	1	Deafness psoriasis diabetes	0	0	0	15	2	0.05	1	116	4.29	0	0.84	0	0.64	1	3.41	1	7.78	1	0	0	0	0	1	0	2		Full liver, lower esophagus - mild varices, please combine with clinical. Small hepatic cyst.	1. Multiple cavities in the left upper lobe, considering the possibility of secondary pulmonary tuberculosis, not excluding the possibility of cryptococcosis (combined with laboratory and imaging findings). Please combine with clinical. 2. The structure of the left lower hilum is enlarged and suspicious for soft tissue density shadows, and contrast-enhanced CT scan is recommended. 3. interstitial…		Diastolic dysfunction
353773	153237	2013-10-23	2013-11-21	1900-01-29	Homosexual	1	1	33	0	0	1	0	0	0	0	None	0	1	1	157	2	0.39	1	116	2.01	0	0.85	0	0.29	1	1.41	0	5.71	0	0	0	0	0	1	0	2	Nodule in left lobe of liver, nature to be determined, benign, possible enlarged large abdominal lymph node		Multiple soft tissue masses in the neck, significant on the left side, and a small amount of enlarged lymph nodes in the mediastinum were recommended for needle biopsy, except for lymphoma. Scattered streaks in both lungs. There were slightly enlarged lymph node shadows in the abdominal cavity and posterior peritoneum. Small nodular lesion in the left lobe of the liver, of undetermined nature, no…	Sinus Tachycardia Other Normal ECG				Mixed inflammatory cell infiltration was observed in a few puncture tissues (left cervical lymph nodes), and granuloma-like structures and tumor cells were not identified. Special staining results: PAS (-), silver hexamine staining (-), acid-fast staining (-), Gram staining (-). (Left) Puncture smear of cervical lymph node: — various types of lymphocytes with active proliferation and a small amou…
367398	159183	2014-04-01	2014-04-11	1900-01-10	Homosexual	1	1	41	0	0	0	1	0	0	1	Cholecystitis	0	1	1	158	2	0.1	1	113.3	2.66	0	0.85	0	0.62	1	1.46	0	5.92	0	0	0	0	1	1	0	2	Thick echo of liver parenchyma, rough gallbladder wall, thick spleen, no chest or ascites thyroid color ultrasound examination: the shape and size of thyroid section were normal, the surface was smooth, the capsule was intact, the internal echo was fine and uniform, and no obvious abnormal echo was observed in it. Multiple lymph nodes were palpable in both necks, larger 17 × 6 mm on the right sid…		Inflammation with consolidation in the left upper lung, not excluding secondary tuberculosis, is recommended to be reexamined after. Small nodule in middle lobe of right lung, followed by observation. The liver is full, the spleen is enlarged, and the hilar lymph nodes are enlarged, please combine with clinical practice.	Sinus Rhythm Normal ECG
427353	188113	2016-05-14	2016-07-06	1900-02-22	Intravenous drug	4	1	48	0	0	0	1	0	0	1	None	0	1	1	107	2	0.11	1	120.5	3	0	0.85	0	0.84	1	1.72	0	9.01	0	0	1	0	1	2	0	2		Multiple intracranial abnormal signal lesions, combined with medical history, considering infectious lesions, high possibility of AIDS encephalopathy, it is recommended to combine with clinical bilateral inferior turbinate hypertrophy, bilateral maxillary sinus, antral ethmoid lumbar degenerative changes, lumbar disc degeneration.	Multiple patchy abnormal low-density shadows in the cerebral hemispheres were considered to be high possibility of infectious lesions in combination with cranial MRI. Small scattered nodular foci in both lungs, nature to be determined, fungal infection? Combined with clinical practice, follow-up examination is recommended. There was a little inflammatory consolidation in the right middle lobe, an…	Sinus bradycardia with short PR interval Other normal ECG	Aortic regurgitation (mild) diastolic dysfunction			Cerebrospinal fluid smear: no malignant cells seen. Bronchoalveolar lavage fluid smear: a small number of epithelial cells, phagocytes and inflammatory cells were observed, without clear malignant cells; special staining results: PAS (-), hexamine silver staining (-), acid-fast staining (-); CMV fluorescence quantitative PCR (-); Mycobacterium species identification (-). Bronchoalveolar lavage fl…
448354	200472	2017-03-16	2017-04-01	1900-01-16	Heterosexual	2	0	48	0	0	0	1	0	0	0	None	0	0	0	19	2	0.03	1	127	3.63	0	0.85	0	0.78	1	2.2	0	8.65	0	0	0	0	0	1	0	2	Uterine leiomyoma Hepatomegaly Diffuse liver disease Hepatic cyst Gallbladder wall rough		1. diffuse ground-glass opacity in both lungs, considering that PCP may be large; 2. subpleural interstitial edema and a little inflammation in the left lower lobe; 3. chronic inflammation in the right middle lobe and lingual segment of the left lung. The spleen was slightly enlarged and the accessory spleen. Tortuous small vessel shadow in left renal hilum, please combine with clinical findings.		Diastolic dysfunction		Chronic non-atrophic gastritis Helicobacter pylori positive	Bronchoalveolar lavage fluid and bronchoscopic brushing: well-differentiated respiratory epithelial cells and a small number of inflammatory cells were observed, and tumor cells were identified; special staining results: PAS (-), silver hexamine staining (-), acid-fast staining (-); CMV fluorescence quantitative PCR (+); mycobacterial strain identification gene detection (-).
390943	171657	2015-02-11	2015-03-18	1900-02-04	Homosexual	1	1	46	0	0	0	1	0	0	1	None	0	1	1	3	2	0.01	1	128	4.06	0	0.85	0	0.67	1	2.84	0	6.05	0	0	0	0	0	1	0	2	Partial calcification of patchy hypoechoic area at posterior aspect of left thigh (inflammation?) If necessary, please combine with MRI splenomegaly, left renal cyst without ascites		Interstitial inflammation in both lungs, reexamined after treatment.	Early repolarization syndrome in sinus rhythm				Bronchoalveolar lavage fluid smear: pneumocystis spores were found, consistent with PCP infection; and individual degenerated atypical cells were observed. Special staining results: PAS (-), silver hexamine staining (+), acid-fast staining (-). Quantitative fluorescence PCR results: CMV (+).
413421	182143	2015-12-09	2015-12-31	1900-01-22	Homosexual	1	1	34	0	0	1	0	0	0	0	3 None	0	1	1	249	1	0.33	1	94	1.5	0	0.86	0	0.35	1	0.49	0	7.92	0	0	0	0	0	1	0	2	Multiple mixed echoes Consider liver abscess (which has been mostly liquefied) Rough gallbladder wall, bilateral splenomegaly Multiple hypoechoic abscesses (high possibility) feasible color Doppler ultrasound-guided abscess treatment		Liver abscess. Pleural effusion, mainly on the right side, right lower lung compression atelectasis. A small pericardial effusion. 1. right pleural effusion, with right middle lobe and right lower lobe complete atelectasis, please reexamine after treatment; 2. a little chronic inflammation in the left lingual lobe and left lower lobe; 3. multiple slightly enlarged lymph nodes in both axillae; 4. …					Puncture of liver abscess: large amount of degenerated neutrophils. Pleural fluid smear: a large number of mesothelial cells and lymphocytes, no malignant cells.
377651	165204	2014-08-26	2014-09-04	1900-01-09	Homosexual	1	1	23	0	1	0	0	0	0	0	None	0	0	0	64	2	0.21	1	121	2.07	0	0.86	0	0.61	1	1.05	0	5.3	0	0	0	0	0	1	0	2	Thick echogenicity of liver parenchyma, slightly enlarged spleen			Sinus Rhythm with Short PR Interval Other Normal ECG
445047	198175	2017-01-18	2017-02-21	1900-02-03	Homosexual	1	1	33	0	0	1	0	0	0	0	None	0	0	0	9	2	0.06	1	83	2.44	0	0.86	0	0.47	1	1.63	0	4.94	0	0	0	0	0	1	0	2			Multiple cystic lesions and small nodules were scattered in both lungs, considering the possibility of fungal infection. Faint patchy shadow in the left lower lobe, considering infectious lesions; re-examination after treatment was recommended. Small spotty calcifications in the left lobe of the liver. Multiple enlarged lymph node shadows in the abdominal cavity, combined with clinical practice.	Sinus tachycardia abnormal ECG	Diastolic dysfunction			Bronchoalveolar lavage fluid smear: well-differentiated respiratory epithelial cells and a small number of inflammatory cells were observed, without clear malignant cells; special staining results: PAS (-), silver hexamine staining (-), acid-fast staining (-); CMV fluorescence quantitative PCR (+); mycobacterial strain identification gene detection (-). Bronchoalveolar lavage fluid smear: well-di…
415591	183379	2016-01-14	2016-02-01	1900-01-18	Homosexual	1	1	48	0	0	0	1	0	0	1	None	0	1	1	4	2	0.03	1	130	2.71	0	0.86	0	0.47	1	1.79	0	7.6	0	1	0	0	0	1	0	2	Enlarged hilar lymph nodes Thickening of gallbladder wall Rough, bilateral		1. bronchiolitis in both upper lungs; 2. a little interstitial inflammation in the right middle lobe and both lower lungs; 3. small nodules in the right horizontal fissure pleura and left oblique fissure pleura, considering inflammatory lesions; 4. multiple enlarged lymph nodes in the mediastinum and abdominal cavity. An abdominal CT or MRI with contrast is recommended. Multiple enlarged lymph no…		Bicuspid regurgitation (mild)			(Needle aspiration smear of left inguinal lymph node) Well-differentiated lymphocytes were observed in the bloody background, and malignant cells and special pathogens were not identified; special staining results: PAS (-), silver hexamine staining (-), acid-fast staining (-). (Needle aspiration smear of left inguinal lymph node) showed a small amount of squamous epithelial cells and lymphocytes,…
445923	198655	2017-02-03	2017-03-03	1900-01-28	Heterosexual	2	1	59	1	0	0	0	1	0	1	Hypertensive pulmonary tuberculosis Lamb allergy	0	0	0	140	2	0.16	1	103	2.88	0	0.86	0	0.45	1	1.94	0	7.189	0	1	1	1	0	1	0	2	Enlarged prostate with calcification		Decreased density of liver parenchyma, edema? Fatty liver? The spleen was slightly enlarged. Please combine with clinical. Chronic inflammatory cords in lower lobes of both lungs. Calcifications in the left upper lobe and right lower lobe. There were multiple slightly enlarged lymph nodes in the mediastinum, bilateral axillae and right cardiophrenic angle.	Sinus rhythm interval abnormal Q wave, please combine with clinical abnormal ECG
416761	183265	2016-01-11	2016-02-22	1900-02-11	Homosexual	1	1	53	1	0	0	0	1	0	1	Right "hernia" herpes zoster colitis	0	0	1	206	1	0.13	1	109	3.12	0	0.86	0	0.61	1	1.79	0	7.56	0	0	1	0	0	1	0	2		Newer infarcts in the frontal lobe. Malacia of frontal lobe. Right maxillary antral gastritis.	Splenomegaly. As shown by multiple conglomerate and nodular abnormal density shadows in both lungs, it was recommended to perform further enhanced CT scan. Inflammation in the lower lobes of both lungs, reexamination after treatment. Nodular calcification of left posterior rib pleura; small amount of pleural effusion on right side. 1. multiple nodules, masses and flocculent shadows in both lungs,…	Sinus Tachycardia Other Normal ECG				Bronchoalveolar lavage fluid: hyphae and spores with positive hexaamine silver staining were observed, which were clinically consistent with pulmonary fungal infection. Special staining results: PAS (-), silver hexamine staining (+), acid-fast staining (-); CMV fluorescence quantitative PCR (-).
421523	186180	2016-03-29	2016-04-21	1900-01-23	Blood transfusion	3	1	52	1	0	0	0	1	0	1	Lumbar spine, right lower limb fracture	0	0	1	608	0	1.36	0	119	3.23	0	0.86	0	0.93	1	1.77	0	5.64	0	1	0	0	0	1	0	2	Hypoechogenicity, possibility of liver abscess, large spleen thickness
367796	158940	2014-03-26	2014-04-18	1900-01-23	Homosexual	1	1	27	0	1	0	0	0	0	0	None	0	1	0	67	2	0.11	1	103.7	3.67	0	0.86	0	0.63	1	2.39	0	7.52	0	0	0	0	0	1	0	2	Fatty liver (mild)		Diffuse inflammation in both lungs, considering mainly interstitial inflammation. Follow-up review	Sinus Rhythm Normal ECG
441824	196965	2016-12-19	2017-01-06	1900-01-18	Homosexual	1	1	41	0	0	0	1	0	0	0	Circumcision	0	1	1	29	2	0.05	1	124	3.69	0	0.86	0	0.62	1	2.71	0	10.1	0	1	0	0	0	1	0	2	Fatty liver (mild) Hepatic cyst Gallbladder wall crystal	Ischemic foci in the frontal lobe. Inflammation of the maxillary sinus, ethmoid sinus, and right frontal sinus.	1. infectious lesions in the upper lobe, middle lobe and right lower lobe of both lungs, please reexamine; 2. inflammatory granulomatous nodular lesions in the right lung apex (4-67); 3. scattered centrilobular emphysema in both lungs; 4. diffuse fatty liver, multiple hepatic cysts. Fatty liver. Liver and bilateral renal cysts.		Few mitral regurgitation		Chronic non-atrophic gastritis HP (+)
368115	157818	2014-02-26	2014-04-23	1900-02-25	Blood transfusion	3	1	39	0	0	1	0	0	0	0	Hepatic rupture	0	0	0	15	2	0.03	1	139	4.1	0	0.86	0	0.62	1	2.78	0	6.89	0	0	0	0	0	1	0	2	Diffuse liver disease Rough gallbladder wall Gallbladder polyp	Abnormal signals around basal ganglia and bilateral ventricles, abnormally enhanced nodules in right basal ganglia and right cerebellar hemisphere, infection? Please combine with clinical. Inflammation of sphenoid and ethmoid sinuses.	No obvious active lesions. A small pericardial effusion. Slight enlarged lymph nodes in 4L and 7 regions of mediastinum, please combine with clinical findings.		Mitral regurgitation (mild) Pericardial effusion (moderate)
385344	169442	2014-12-13	2014-12-24	1900-01-11	Homosexual	1	1	37	0	0	1	0	0	0	0	None	0	0	0	373	0	0.22	1	112	4.49	0	0.86	0	0.87	1	2.85	0	7.28	0	0	0	0	0	1	0	2	Subcutaneous soft tissue edema in the right axilla, hypoechoic at the head of the pancreas, nature to be examined, please combine with clinical		Abnormally enhanced nodules in the right lobe of the liver, considering the possibility of hepatic hemangioma. Enlarged lymph nodes in the hilar region. Combined with medical history, multiple small lymph nodes in groin and pelvic cavity were considered. Rectal wall thickening, please combine with clinical findings.					(Axillary lymph nodes) Dysplastic lymphocytes were observed, with consistent cell morphology, large and dark nuclei, prominent nucleoli, and visible nuclear fragmentation. Combined with immunohistochemistry, it was considered to be high-grade B-cell lymphoma-Burkitt's lymphoma. Immunohistochemical results: Bcl-6 (+), CD10 (+), CD3 (few cells +), Mum-1 (-), CD20 (+), Ki-67 (+ > 95%). EBER test res…
385843	169236	2014-12-09	2014-12-30	1900-01-21	Blood transfusion	3	1	49	0	0	0	1	0	0	1	Finger trauma	0	0	0	305	1	0.26	1	159	4.78	0	0.86	0	1.38	0	2.97	0	8.32	0	1	0	0	0	1	0	2			1. inflammation in the middle lobe and lower lobes of both lungs. 2. bullae in the right upper lobe. Accessory spleen. Small pericardial effusion.		Tricuspid regurgitation (mild)
417742	183663	2016-01-21	2016-03-04	1900-02-12	Homosexual	1	1	18	0	1	0	0	0	0	0	None	0	0	0	28	2	0.06	1	129	5.01	0	0.86	0	0.71	1	3.92	1	7.72	0	0	0	0	0	1	0	2	Coarse echogenicity of liver parenchyma		Interstitial inflammation in both lungs, considering PCP infection, reexamination of head CT after treatment showed no significant intracranial abnormalities. Left ethmoid sinus and maxillary antrum.	Sinus Tachycardia Other Normal ECG				Smear of bronchoalveolar lavage fluid: well-differentiated respiratory epithelial cells, a small amount of inflammatory cells and a large number of pink cloud floccules were observed, PCP infection was not excluded. Special staining results: PAS (-), silver hexamine staining (-), acid-fast staining (-); CMV fluorescence quantitative PCR (-). Bronchoscopy brush: well-differentiated respiratory epi…
403554	176698	2015-07-03	2015-08-05	1900-02-02	Homosexual	1	1	26	0	1	0	0	0	0	0	None	0	0	0	19	2	0.05	1	104	2.54	0	0.87	0	0.87	1	1.27	0	6.03	0	0	0	0	0	1	0	2		Abdominal MRI + enhancement showed no abnormality. Infection in both lungs, reexamination after clinical treatment is recommended	Multiple cysts with infection, consider the possibility of fungal infection, please combine with clinical practice. Lymphadenopathy in mediastinal region 5.	Sinus rhythm with short PR interval ST-T wave abnormalities, please combine with clinical abnormal ECG			Chronic superficial gastritis HP (+)	Bronchoalveolar lavage fluid smear: Pneumocystis carinii spores were found, consistent with PCP infection. Special staining results: PAS (-), silver hexamine staining (+), acid-fast staining (-)
406820	178933	2015-09-02	2015-09-30	1900-01-28	Heterosexual	2	1	20	0	1	0	0	0	0	0	None	0	1	1	442	0	0.48	1	109	2.54	0	0.87	0	0.81	1	1.47	0	7.72	0	0	1	0	0	1	0	2	Coarse echogenicity of liver parenchyma			Sinus rhythm ST segment abnormality, please combine with clinical abnormal ECG
379686	165235	2014-08-27	2014-10-04	1900-02-07	Homosexual	1	1	39	0	0	1	0	0	0	0	None	0	0	0	53	2	0.09	1	102.4	2.78	0	0.87	0	0.71	1	1.64	0	7.05	0	0	0	0	0	1	0	2			Ground glass opacities and pneumonia in both lungs. It is recommended to reexamine after 2 weeks of treatment. Local thickening of the posterior costal pleura on both sides.	Sinus Tachycardia Other Normal ECG			Chronic superficial gastritis HP (+)	Bronchoalveolar lavage fluid smear: epithelial cells and inflammatory cells were observed, no malignant cells were observed; special staining results: PAS (-), hexamine silver staining (-), acid-fast staining (-). Results: PAS (-), silver hexamine staining (-) and acid-fast staining (-).
403888	177265	2015-07-18	2015-08-10	1900-01-23	Homosexual	1	1	43	0	0	0	1	0	0	1	Penicillin skin test positive	0	0	0	51	2	0.07	1	112	2.87	0	0.87	0	0.5	1	1.96	0	5.9	0	0	0	0	0	1	0	2	Rough wall of gallbladder Crystal attached to gallbladder		Diffuse ground-glass opacities and interstitial inflammation.	Sinus Rhythm Axis Left Offset Limb Lead QRS Low Voltage Abnormal ECG
363288	156332	2014-01-14	2014-02-09	1900-01-26	Blood transfusion	3	1	37	0	0	1	0	0	0	1	None	0	0	1	10	2	0.04	1	95	2.9	0	0.87	0	0.84	1	1.74	0	10.83	0	0	0	0	0	4	1	2	No significant abnormality of arteries and veins in both lower limbs, liver, gallbladder, spleen, pancreas and kidney, no significant abnormality		1. inflammation in both lungs, reexamine after treatment. 2. After PICC tube, tracheal and gastric tube placement.		No obvious abnormality of intracardiac structure, good systolic function
364118	156603	2014-01-21	2014-02-24	1900-02-03	Homosexual	1	1	30	0	0	1	0	0	0	1	None	0	0	0	16	2	0.03	1	127.5	3.09	0	0.87	0	0.44	1	2.15	0	6.82	0	0	0	0	0	1	0	2	Diffuse liver disease Bile duct stones Gallbladder wall rough splenomegaly		1. scattered ground-glass opacity, not excluding the possibility of hypersensitivity pneumonitis 2. a few infectious lesions in the basal segment of the right middle lobe and right lower lobe	Sinus Tachycardia Other Normal ECG
424226	187444	2016-04-27	2016-05-26	1900-01-29	Homosexual	1	1	35	0	0	1	0	0	0	0	None	0	1	0	17	2	0.06	1	119.4	3.25	0	0.87	0	0.85	1	1.92	0	8.05	0	0	0	0	0	1	0	2	Nodules, hemangiomas? Splenomegaly		PCP in both lungs is likely, please combine with clinical findings. Micronodules in lower lobes of both lungs, reexamination was recommended. Hepatosplenomegaly, please combine with clinical findings. Possible small cyst in right kidney.					Tracheoscopic brushing: A large number of epithelial cells were seen, and malignant cells were not identified. Bronchoalveolar lavage fluid smear: Pneumocystis carinii spores were seen, considering PCP infection; special staining results: PAS (-), silver hexamine staining (+), acid-fast staining (-); CMV fluorescence quantitative PCR (-).
403277	177451	2015-07-23	2015-08-03	1900-01-11	Homosexual	1	1	22	0	1	0	0	0	0	0	Orthopedic treatment of pectus excavatum	0	0	0	819	0	0.48	1	130	3.25	0	0.87	0	0.9	1	1.88	0	7.8	0	0	0	0	0	1	0	2	Rough gallbladder wall, polypoid lesions of the gallbladder, peritoneal effusion		The right horizontal fissure pleura was mildly thickened and adherent. No obvious active lesions. Upper abdominal CT showed no significant abnormality. Local funnel-like change of thorax, detailed medical history is recommended	Sinus Rhythm ST Segment Abnormal ECG	Pericardial effusion (moderate)
399106	175098	2015-05-21	2015-06-11	1900-01-21	Homosexual	1	1	33	0	0	1	0	0	0	1	None	0	1	1	15	2	0.02	1	118	3.29	0	0.87	0	0.71	1	2.05	0	5.28	0	0	0	1	0	1	0	2	Moderate hyperechogenicity (hemangioma?)	There were multiple enhanced lesions in the right lobe of the liver, which were considered to be hemangiomas.	Interstitial pneumonia was improved compared with CT on May 13, 2015. It was recommended to reexamine after treatment. Inflammatory lesions in the right middle lobe, which newly appeared, were recommended to be reexamined.
360096	154913	2013-12-07	2013-12-23	1900-01-16	Heterosexual	2	0	41	0	0	0	1	0	0	1	None	0	0	0	104	2	0.16	1	95.1	3.36	0	0.87	0	0.75	1	1.95	0	4.74	0	0	0	0	0	1	0	2	The echo of liver parenchyma was coarse, with punctate and strip hyperechogenicity in the left lobe of the liver, considering calcified foci and bile duct stones	1. small cysts in the left lateral lobe of the liver. 3. small cyst in the right kidney.	Two lower lung stripes, please combine with clinical practice.	Sinus Tachycardia Other Normal ECG			Mycotic esophagitis? Gastric ulcer of undetermined nature Ca? Chronic superficial gastritis HP (+)	(Gastric body) 5 pieces of gastric mucosal tissue, showing chronic active inflammation with mucosal erosion, local fibrous hyperplasia, and a small number of Gram staining positive bacilli, combined with clinical consistent with ulcer changes. Immunohistochemical results: CK AE1/3 (+); special staining results: PAS (-), silver hexamine staining (-), acid-fast staining (-), Gram staining (+). Note…
360176	155005	2013-12-10	2013-12-26	1900-01-16	Homosexual	1	1	42	0	0	0	1	0	0	1	Abdominal hernia, nephrolithiasis, rheumatoid arthritis	0	0	0	351	0	0.31	1	105.1	3.44	0	0.87	0	0.7	1	2.26	0	4.71	0	0	0	0	0	1	0	2	There was no abnormality of liver, gallbladder, spleen, pancreas and both kidneys		Right pleural and right interlobar fissure fluid collection, partially encapsulated, right lower lung atelectasis; right interlobar pleural thickening. Scattered spotty and strip shadows in both lungs were observed at follow-up. Multiple lymph nodes in mediastinum and armpit.	Sinus Tachycardia Other Normal ECG	Diastolic function slightly reduced Rapid heart rate			Pleural fluid smear: no malignant cells seen. Special staining results: PAS (-), silver hexamine staining (-), acid-fast staining (-)
398564	174052	2015-04-23	2015-05-27	1900-02-03	Homosexual	1	1	44	0	0	0	1	0	0	1	None	0	0	1	10	2	0.03	1	113	3.69	0	0.87	0	0.94	1	2.2	0	6.1	0	1	0	0	0	5	1	2	Coarse echogenicity of liver parenchyma		1. multiple inflammation with cavitation in both lungs, considering partial fungal infection is not excluded. 2. local thickening of both pleura. 3. calcified lymph nodes in the mediastinum. Calcifications, small cysts, left renal cysts.	Sinus Tachycardia Other Normal ECG	Tricuspid regurgitation (mild)			Bronchoalveolar lavage fluid smear: special staining showed suspected PCP infection, no malignant cells. Special staining results: PAS (-), silver hexamine staining (+), acid-fast staining (-); CMV fluorescence quantitative PCR (+).
409636	180808	2015-10-30	2015-11-03	1900-01-04	Homosexual	1	1	27	0	1	0	0	0	0	0	None	0	0	0	410	0	0.68	1	159	3.72	0	0.87	0	0.7	1	2.67	0	5.95	0	0	0	0	0	1	0	2
415581	183911	2016-01-28	2016-02-01	1900-01-04	Heterosexual	2	0	33	0	0	1	0	0	0	1	None	0	0	0	41	2	0.14	1	117	3.93	0	0.87	0	0.68	1	2.93	0	5.81	0	0	0	0	0	1	0	2			1. secondary pulmonary tuberculosis in both lungs. 2. right encapsulated pleural effusion with right lower lobe compression atelectasis. 3. multiple enlarged lymph nodes in both axillae and mediastinum. 4. a small amount of pericardial effusion.	Sinus Tachycardia Other Normal ECG	Tricuspid regurgitation (mild) Unimodal mitral inflow spectrum
417091	183749	2016-01-24	2016-02-26	1900-02-02	Homosexual	1	1	48	0	0	0	1	0	0	1	Hypertension Penicillin skin test +	0	0	0	14	2	0.09	1	111	4.48	0	0.87	0	0.93	1	3.15	1	8.24	0	0	1	0	0	1	0	2	Coarse echo of liver parenchyma, large spleen, rough gallbladder wall, gallstone, left lower extremity deep venous thrombosis with partial recanalization		1. small nodules in the anterior segment of the left upper lobe, lingual lobe and left lower lobe (4-103, 144, 4-197), considering inflammatory granuloma, follow-up examination is recommended; 2. left upper bullae; 3. ground-glass changes in both lower lungs, considering pulmonary interstitial changes. 4. gallbladder silt-like stones, low-density lesions in the left lobe of the liver, cysts? Comb…	Sinus rhythm Voltage criteria for left ventricular hypertrophy ST segment abnormalities, please combine with clinical abnormal ECG	Diastolic dysfunction
354140	153309	2013-10-25	2013-11-27	1900-02-02	Homosexual	1	1	33	0	0	1	0	0	0	0	None	0	0	0	244	1	0.18	1	79.2	2.37	0	0.88	0	0.51	1	1.5	0	7.07	0	0	0	0	0	1	0	2	Liver parenchyma echo is coarse, liver value is slightly larger, gallbladder wall is slightly thicker, spleen is slightly larger		Both upper lungs were inflamed and reexamined after. Two lower lung patches and streaks, chronic inflammatory changes? 1. hepatomegaly and splenomegaly; multiple enlarged lymph nodes in the abdominal cavity and retroperitoneum, with a high possibility of infectious lesions. 2. cholecystitis.	Sinus tachycardia with premature ventricular contractions abnormal ECG	A small amount of mitral regurgitation with good systolic function
382567	168012	2014-11-06	2014-11-09	1900-01-03	Homosexual	1	1	44	0	0	0	1	0	0	1	None	0	0	0	8	2	0.02	1	112	2.65	0	0.88	0	0.46	1	1.83	0	10.34	0	1	0	0	0	1	0	2	Bile deposition in the enlarged gallbladder wall was rough, without chest or ascites
383866	167566	2014-10-27	2014-12-15	1900-02-18	Homosexual	1	1	59	1	0	0	0	1	0	1	None	0	1	1	21	2	0.07	1	103	2.78	0	0.88	0	0.44	1	2.36	0	8.49	0	0	1	0	0	1	0	2	Small atherosclerotic plaques in both lower limbs		Interstitial pneumonia, PCP may be. Calcification of the right upper lung and mediastinal lymph nodes.					Bronchoalveolar lavage fluid smear: PCP was found. Special staining results: PAS (-), silver hexamine staining (+), acid-fast staining (-).
422525	187145	2016-04-20	2016-05-04	1900-01-14	Heterosexual	2	1	44	0	0	0	1	0	0	1	None	0	0	0	19	2	0.03	1	106	2.98	0	0.88	0	0.6	1	2.03	0	7.43	0	1	0	0	0	1	0	2			1, mediastinal and left hilar and left supraclavicular fossa lymph node tuberculosis may be large, and disseminated lesions in the left upper lobe. 2. Multiple granulomatous micronodules. 3. A small amount of pericardial effusion, a small amount of left pleural effusion and a small cyst in the left lobe of the liver. A small pericardial effusion.	Sinus Tachycardia Other Normal ECG	Small amount of mitral regurgitation, reduced diastolic function, pericardial effusion			Bronchoalveolar lavage fluid smear: a small number of respiratory epithelial cells and inflammatory cells were observed, and acid-fast staining positive bacilli were observed, without clear tumor cells; combined with clinical consistent with tuberculosis infection. Special staining results: PAS (-), silver hexamine staining (-), acid-fast staining (+); CMV fluorescence quantitative PCR (-). (Need…
376951	164443	2014-08-07	2014-08-22	1900-01-15	Homosexual	1	1	43	0	0	0	1	0	0	1	Penicillin allergy	0	0	0	67	2	0.1	1	80	3.07	0	0.88	0	0.68	1	1.81	0	7.14	0	1	0	0	0	1	0	2	Small cyst, calcified lesion, anterior (para-) hypoechoic mass in the abdominal aorta (not excluding lymphadenopathy), anterosuperior mass, multiple hypoechoic lymph nodes in the left renal hilum of the spleen	There were multiple lesions in the intraabdominal hilar region and retroperitoneum, with liquefaction and necrosis, considering the possibility of abdominal lymphatic tuberculosis. Naked fluid collection in the liver. Small cyst. Cholecystitis. Splenomegaly.	Subpleural chronic inflammatory lesions in left upper and lower lobes. Multiple miliary lesions in both lungs. Please combine with clinical. Multiple enlarged para-aortic lymph nodes in the mediastinum. Multiple enlarged abdominal lymph nodes. Contrast-enhanced CT scan of the abdomen is recommended.		Tricuspid regurgitation (mild) diastolic dysfunction
446678	199202	2017-02-15	2017-03-13	1900-01-26	Blood transfusion	3	1	30	0	0	1	0	0	0	1	Left thigh fracture	0	1	1	13	2	0.07	1	111.1	3.68	0	0.88	0	0.81	1	2.55	0	8.11	0	0	1	0	0	1	0	2	Rough gallbladder wall Gallbladder polypoid lesion Subcutaneous soft tissue swelling in sacrococcygeal region		Low density foci in basal ganglia, demyelination? Or other? Please perform further MRI examination. The bilateral ventricular system was slightly dilated. 1. left pulmonary inflammatory lesion, reexamination after treatment. 2. a little inflammation in the right upper lobe. 3. nodular calcification in the right lower lobe. 4. a small amount of left pleural effusion, a small amount of pericardial …
360087	154901	2013-12-06	2013-12-23	1900-01-17	Homosexual	1	1	54	1	0	0	0	1	0	1	None	0	0	0	4	2	0.02	1	118.9	3.81	0	0.88	0	0.59	1	2.52	0	4.32	0	0	0	0	0	1	0	2	Diffuse liver disease Left renal cyst with cyst wall calcification Pleural effusion		Inflammation in lower lobes of both lungs, interstitial pneumonia in both lungs, and high possibility of PCP were suggested for reexamination after treatment.	Sinus Rhythm Normal ECG	Diastolic dysfunction
369488	158373	2014-03-12	2014-05-08	1900-02-26	Heterosexual	2	0	24	0	1	0	0	0	0	1	None	0	0	0	16	2	0.08	1	95	3.86	0	0.88	0	0.74	1	2.34	0	7.29	0	0	0	0	0	1	0	2		1. cranial MR + enhancement intracranial no significant abnormality. 2. inferior turbinate hypertrophy.	Inflammation, reexamination after treatment is recommended. Left kidney stone
404742	176337	2015-06-24	2015-08-26	1900-03-03	Homosexual	1	1	29	0	1	0	0	0	0	0	Condyloma acuminatum	0	1	0	10	2	0.01	1	124	4.13	0	0.88	0	0.66	1	3.08	0	7.21	0	0	0	0	0	1	0	2	Coarse echogenicity of liver parenchyma, moderate to strong echogenicity, hemangioma? Anal periarthritis lesion sinus formation?		Interstitial inflammation in both lungs. After treatment, the subcarinal lymph nodes were enlarged. Low-density lesions adjacent to the hepatic fissure, considering that the ligament attachment may be large. Gallstone. Inflammation in both lower lungs.	Sinus Tachycardia Other Normal ECG	Wall Motion Abnormalities			Bronchoalveolar lavage fluid smear: Pneumocystis carinii spores were observed, which were considered to be PCP infection; special staining results: PAS (-), hexamine silver staining (+), acid-fast staining (-) (needle aspiration smear of right retroauricular lymph nodes) showed well-differentiated lymphocytes and histiocytes, without clear malignant cells and special pathogens; special staining r…
453036	202740	2017-05-11	2017-06-01	1900-01-21	Homosexual	1	1	37	0	0	1	0	0	0	1	Syphilis, diabetes	0	0	1	28	2	0.03	1	162	4.93	0	0.88	0	0.9	1	3.65	1	10.17	0	1	1	0	0	1	0	2	Gallbladder polypoid lesions splenomegaly intrasplenic medium hyperechoic hemangioma? Observation		1. PCP with CMV infection, patchy consolidation of the left lower lung, considering that non-specific infection may be large. 2, localized thickening of the pericardium.		Diastolic dysfunction			Bronchoscopic brushing: well-differentiated respiratory epithelial cells were observed, without tumor cells. Bronchoalveolar lavage fluid: respiratory epithelial cells and a small number of inflammatory cells were observed, and pathogens with positive hexaamine silver staining were observed, consistent with pulmonary PCP infection. Special staining results: PAS (-), silver hexamine staining (+), …
242559	104584	2009-04-27	2009-05-19	1900-01-22	Heterosexual	2	1	31	0	0	1	0	0	0	1	None	0	0	0	31	2	0.03	1	97.3	2.34	0	0.89	0	0.76	1	1.53	0	5.06	0	1	0	0	0	1	0	2
420210	185879	2016-03-22	2016-04-02	1900-01-11	Homosexual	1	1	39	0	0	1	0	0	0	0	None	0	1	0	13	2	0.03	1	119	2.5	0	0.89	0	0.55	1	1.56	0	6.8	0	0	0	0	0	1	0	2	Cervical lymph nodes visible, partially enlarged fatty liver (mild-moderate)		Fatty liver		Diastolic dysfunction
383092	166757	2014-10-08	2014-11-24	1900-02-16	Homosexual	1	1	52	1	0	0	0	1	0	1	None	0	0	0	1	2	0.01	1	83	2.53	0	0.89	0	0.6	1	1.56	0	7.48	0	1	0	0	0	1	0	2		Abnormal signal at left frontoparietal junction, ischemic change was considered. Please combine with clinical findings.	Inflammation in both lungs. Low-density lesions in the left parietal lobe were reexamined on follow-up, considering the possibility of infarction, and further MR examination was recommended. The spleen was slightly enlarged. Enlarged heart chamber, anemia? Please combine with clinical.	Sinus rhythm Complete left bundle branch block Abnormal ECG	Decreased diastolic function, increased mitral regurgitation (small amount)			Bronchoalveolar lavage fluid smear: no special infection, no malignant cells. Special staining results: PAS (-), silver hexamine staining (-), acid-fast staining (-)
443179	198101	2017-01-16	2017-01-23	1900-01-07	Homosexual	1	1	54	1	0	0	0	1	0	1	None	0	0	0	114	2	0.36	1	95	2.63	0	0.89	0	0.29	1	1.79	0	6.33	0	1	0	0	0	1	0	2	Thickened echogenicity of liver parenchyma, large spleen, rough gallbladder wall, bilateral renal cysts, ascites, pleural effusion		1, inflammatory lesions in the lower lobe. 2. Pleural effusion. 3, bullae in the right upper lobe. Please combine with clinical history and receive follow-up examination. Embolization of the main trunk and left and right branches may occur. Excessive abnormal enhancement, abnormal perfusion? Combined with clinical history. Liver and spleen enlargement. Gallstone and cholecystitis. Multiple cysts …		Mitral regurgitation (mild) Tricuspid regurgitation (mild)
390142	171839	2015-02-20	2015-03-05	1900-01-13	Homosexual	1	1	39	0	0	1	0	0	0	1	None	0	0	0	55	2	0.25	1	90	2.73	0	0.89	0	0.65	1	1.69	0	5.97	0	0	0	0	0	1	0	2	Coarse echogenicity of liver parenchyma Splenomegaly		Bronchiolitis in the posterior segment of the apex of both upper lobes and the posterior basal segment of the right lower lobe. Bronchiectasis with inflammation in the right upper lobe anterior segment. Multiple enlarged lymph nodes in mediastinum. Calcifications and splenomegaly. Soft tissue density shadow in left abdominal cavity, lymphadenopathy? Contrast-enhanced CT is recommended. Multiple l…	Sinus Rhythm Abnormal T-Wave Abnormal ECG	Mitral spectral unimodal pericardial effusion
359985	154788	2013-12-04	2013-12-26	1900-01-22	Blood transfusion	3	0	46	0	0	0	1	0	0	1	Abortion transfusion therapy, Meniere's disease, cesarean section	0	1	1	53	2	0.1	1	97.6	3.29	0	0.89	0	0.77	1	1.83	0	5.56	0	0	0	0	0	1	0	2	The solid mass and hemangioma may be large, and short-term reexamination is recommended. Right pleural effusion	Multiple hemangiomas Multiple small lymph node shadows in the abdominal cavity. Right pleural effusion.	Possible pulmonary tuberculosis and mediastinal lymphadenopathy, please combine with clinical findings. Right pleural effusion, bilateral pleural thickening, left pleural calcification.	Sinus Rhythm Normal ECG	At present, the cardiac structure and blood flow have no obvious abnormality			Bronchoalveolar lavage fluid smear: no malignant cells. Special staining results: PAS (-), silver hexamine staining (-), acid-fast staining (-)
439315	195433	2016-11-13	2016-12-06	1900-01-23	Homosexual	1	1	29	0	1	0	0	0	0	0	None	0	0	1	361	0	0.3	1	146	3.64	0	0.89	0	1.09	0	2.11	0	8.69	0	0	1	0	0	1	0	2	Splenic thickness		Both cervical pleurae were thickened.
427355	189076	2016-06-07	2016-07-06	1900-01-29	Homosexual	1	1	42	0	0	0	1	0	0	1	Hemorrhoid surgery "Cephalosporin" allergy	0	0	1	59	2	0.61	1	115	3.81	0	0.89	0	1.04	0	2.23	0	7.52	0	0	0	0	0	1	0	2		Abnormal signal lesion in right corona radiata, infection? Please combine with clinical. Small cyst in left maxillary sinus and ethmoid sinus.	1. hematogenous disseminated pulmonary tuberculosis in both lungs (milia type), secondary pulmonary tuberculosis in the left upper lung, combined with clinical; 2. right subclavian soft tissue density mass, multiple enlarged lymph nodes in the axillae and mediastinum on both sides, calcifications in the right hilum and mediastinum, considering lymphatic tuberculosis; 3. hepatosplenomegaly. Liver …		Diastolic dysfunction		Esophagitis (LA-A) Multiple antral ulcers Chronic non-atrophic gastritis Helicobacter pylori (+)	(Needle aspiration smear of cervical lymph nodes) showed well-differentiated lymphocytes, but no malignant cells were identified, which were considered to be reactive hyperplasia of lymph nodes; special staining results: PAS (-), hexamine silver staining (-), acid-fast staining (-). Cerebrospinal fluid smear: individual lymphoid cells were observed, and bronchoalveolar lavage fluid smear of clear…
400303	175191	2015-05-25	2015-06-23	1900-01-29	Heterosexual	2	1	33	0	0	1	0	0	0	1	None	0	1	1	24	2	0.08	1	92	4.07	0	0.89	0	1.05	0	2.29	0	5.27	0	0	1	0	0	1	0	2			1. nodular lesions in the right middle lobe, considering the possibility of inflammatory granulomatous nodules. It is recommended to reexamine after. 2. localized thickening and adhesion of the left lower posterior costal pleura.
400537	174841	2015-05-14	2015-06-30	1900-02-16	Homosexual	1	1	29	0	1	0	0	0	0	0	None	0	0	0	51	2	0.13	1	114	4.39	0	0.89	0	0.84	1	2.82	0	6.3	0	0	0	0	0	1	0	2	Right renal cyst		Small cyst; right renal cyst. 3. Infectious lesions, mainly interstitial lesions, are recommended to be reexamined after treatment. Multiple small lymph nodes in mediastinum. Splenomegaly.					Bronchoalveolar lavage fluid smear: no special infection, no malignant cells. Special staining results: PAS (-), silver hexamine staining (-), acid-fast staining (-). CMV fluorescence quantitative PCR (-).
367435	158392	2014-03-12	2014-04-11	1900-01-30	Homosexual	1	1	39	0	0	1	0	0	0	1	None	0	0	0	18	2	0.04	1	136.5	4.58	0	0.89	0	0.86	1	3.24	1	7.69	0	1	0	0	0	1	0	2	Coarse echogenicity of liver parenchyma Right renal calculus		Interstitial inflammation in both lungs, high possibility of PCP, reexamination after treatment is recommended.	Sinus Rhythm Normal ECG
413981	182890	2015-12-31	2016-01-08	1900-01-08	Homosexual	1	1	57	1	0	0	0	1	0	1	Diabetes	0	0	0	169	2	0.28	1	133	5.46	0	0.89	0	1.27	0	3.66	1	13.04	1	0	0	0	0	1	0	2	Thick echogenicity of liver parenchyma Rough gallbladder wall		Left lower lobe thick-walled cavity, fungal infection? Tuberculoma? Please combine with clinical. Inflammation. The right axillary lymph node was slightly enlarged.					Bronchial brush smear: well-differentiated respiratory epithelial cells and a small number of inflammatory cells were observed, without identifying malignant cells. Bronchoalveolar lavage fluid smear: well-differentiated respiratory epithelial cells and a small number of inflammatory cells were observed, without clear malignant cells; special staining results: PAS (-), silver hexamine staining (-…
274370	103564	2009-03-03	2009-03-16	1900-01-13	Blood transfusion	3	1	39	0	0	1	0	0	0	1	None	0	0	0	2	2	0.01	1	83	1.48	0	0.9	0	0.34	1	0.7	0	5.51	0	0	0	0	0	2（自动出院.预计死亡）	1	2	On March 9, 2009, the liver echo was thick, the gallbladder wall was not large, and the bilateral spleen was not large. Diffuse lesions in both kidneys without ascites		March 5, 2009 Infection with multiple cavities, please combine with clinical findings	Sinus tachycardia Abnormal Q wave ST segment and T wave abnormalities, please combine with clinical abnormal ECG				On March 16, 2009, cytospin of bronchoalveolar lavage fluid showed a large number of exfoliated cell neutrophils and phagocytes, no fungal hyphal spores were observed, no inclusion body structure was observed, and no malignant tumor cells were observed. Special staining results: silver hexamine staining (-), acid-fast staining (-) immunohistochemical results: CMV (-), PCP (-)
409915	180043	2015-10-08	2015-11-05	1900-01-28	Homosexual	1	1	26	0	1	0	0	0	0	0	None	0	0	0	28	2	0.06	1	79.2	1.73	0	0.9	0	0.31	1	0.99	0	8.1	0	0	1	0	0	5	1	2	Hepatomegaly, coarse echogenicity of liver parenchyma, splenomegaly, multiple hypoechoic nodules of unknown nature, please combine with other images, hyperechogenicity (hemangioma?) Hepatic cyst Gallbladder left pleural effusion	Multiple abnormal signals in the liver, high possibility of vasculogenic lesions, malignant lesions not excluded; multiple abnormal signals in the vertebral body, metastasis? Please combine with clinical. Splenomegaly. Some abdominal intestinal effusion and dilatation, please combine with clinical history. Pleural effusion with atelectasis of both lower lungs.	Mild interstitial edema may be large. Pleural effusion, atelectasis of left lower lung tissue. For low-density lesions, further enhanced CT examination is recommended. The density in cardiac chambers and great vessels was reduced, which was considered to be caused by anemia. Low-density nodules in the liver, of undetermined nature, were recommended for further examination by MR. Hemangioma of S7 …					(Liver mass) Morphology consistent with hepatic inflammatory pseudotumor; immunohistochemical results: CD117 (-), CD34 (-), CD68 (+), CK AE1/3 (-), CK7 (-), GPC-3 (-), Hep-1 (-), Ki-67 (a small amount +), P53 (a small amount +), S-100 (-), SMA (-), vimentin (+).
415980	183340	2016-01-13	2016-02-05	1900-01-23	Homosexual	1	1	62	1	0	0	0	0	1	1	Appendicitis hypertension	0	1	1	18	2	0.14	1	92	1.74	0	0.9	0	0.25	1	1.09	0	9	0	0	1	0	0	1	0	2	Fatty liver (mild) Splenomegaly Ascites Right-sided pleural effusion Gallbladder wall rough, bilateral congenital absence of right kidney?	Gap cerebral infarction in the center of the centrum semiovale on the left and left sides of the splenium of the corpus callosum. Demyelinating changes in the white matter. Senile brain changes. Sinusitis.	Caseous pneumonia with cavitation in the right lung, bronchial disseminated pulmonary tuberculosis in both lungs; mediastinal and hilar and hilar enlarged lymph nodes, considering tuberculosis. Pleural effusion, pericardial effusion. Small cyst. The right kidney was not visualized, combined with clinical findings. A small amount of ascites; right pleural effusion. Multiple lacunar infarcts in the…	Sinus Tachycardia Limb QRS Low Voltage Borderline ECG	Aortic valve calcification Mitral valve regurgitation Decreased diastolic function			Bronchoalveolar lavage fluid smear: well-differentiated respiratory epithelial cells and a small number of inflammatory cells were observed, and acid-fast staining positive Mycobacterium avium was found; special staining results: PAS (-), silver hexamine staining (-), acid-fast staining (+); CMV fluorescence quantitative PCR (+). Bronchoalveolar lavage fluid smear: degenerative atypical cells wer…
420177	183750	2016-01-25	2016-04-02	1900-03-08	Homosexual	1	1	47	0	0	0	1	0	0	1	None	0	1	1	130	2	0.2	1	107	2.75	0	0.9	0	0.43	1	1.72	0	7.76	0	1	1	0	0	1	0	2	Atherosclerosis of lower limbs with plaque formation Gallbladder wall Rough right renal cyst Left carotid plaque formation Atherosclerotic plaque of lower limbs Left calf intermuscular venous thrombosis		Diffuse interstitial inflammation in both lungs, consolidation in the lower lobes of both lungs, considering pneumocystis pneumonia. Follow-up examination showed multiple cysts in the upper lobes of both lungs. After endotracheal intubation. Enlarged liver. Calcified foci in the right lobe of the liver Right renal cyst. Both lower lungs were infected, and it was recommended to reexamine the basal…					Bronchoalveolar lavage fluid smear: no special infection, no malignant cells. Special staining results: PAS (-), hexaamine silver staining (-), acid-fast staining (-) bronchoalveolar lavage fluid smear: no malignant cells. Special staining results: PAS (-), silver hexamine staining (-), acid-fast staining (-) CMV fluorescence quantitative PCR (+).
423433	187222	2016-04-22	2016-05-17	1900-01-25	Homosexual	1	1	41	0	0	0	1	0	0	1	None	0	0	0	4	2	0.01	1	148	2.78	0	0.9	0	0.62	1	1.68	0	6.11	0	1	0	0	0	1	0	2	Increased echogenicity of intrahepatic portal sheath system Hepatic cyst Gallbladder wall Rough gallbladder polyp		Interstitial inflammation in both lungs, PCP is likely, please combine with clinical findings.	Sinus tachycardia Left axis deviation abnormal ECG	Mitral regurgitation (mild)			Tracheoscopic brushing: epithelial cells and a small number of inflammatory cells were seen, without malignant cells. Bronchoalveolar lavage fluid smear: see Pneumocystis carinii spores, considered as PCP infection; special staining results: PAS (-), hexamine silver staining (+), acid-fast staining (-); CMV fluorescence quantitative PCR (+).
385625	169510	2014-12-15	2014-12-26	1900-01-11	Homosexual	1	1	18	0	1	0	0	0	0	0	Right ankle surgery	0	0	1	250	1	0.22	1	112.6	2.93	0	0.9	0	0.61	1	1.97	0	6.23	0	0	0	0	0	1	0	2	Multiple cervical lymphadenopathy Splenomegaly			Sinus Tachycardia Other Normal ECG
382156	166939	2014-10-13	2014-11-19	1900-02-06	Homosexual	1	1	59	1	0	0	0	1	0	1	None	0	0	0	115	2	0.11	1	112	3	0	0.9	0	0.74	1	1.83	0	7.56	0	1	0	1	0	1	0	2	Large spleen, rough bile deposition in gallbladder wall, right renal cyst, without ascites		1. interstitial inflammation in both lungs, reexamined after treatment. 2. azygos vein dilatation; right upper lobe of the lung. 3. mediastinal lymphadenopathy.		Tricuspid regurgitation (mild) diastolic dysfunction
385479	168315	2014-11-16	2014-12-23	1900-02-06	Homosexual	1	1	24	0	1	0	0	0	0	0	None	0	0	0	165	2	0.16	1	114	3.08	0	0.9	0	0.56	1	2.08	0	5.45	0	0	0	0	0	1	0	2	Multiple polypoid lesions in gallbladder		Suspected hypodense lesions in the left frontal lobe, right temporal lobe and left cerebral peduncle, and further MR examination was recommended. Interstitial inflammation. Bullae in apical segment of right upper lobe. Induration foci were observed in the lingual segment of the left upper lobe and both lower lobes. Slightly enlarged lymph nodes in regions 2, 4, and 5 in the mediastinum; enlarged …	Sinus Rhythm Right Atrial Enlargement? Please combine with clinical borderline ECG				(Needle aspiration smear of right inguinal lymph node) A small amount of scales were observed, without malignant cells; special staining results: acid-fast staining (-). Bronchoalveolar lavage fluid smear: epithelial cells and inflammatory cells were observed, no malignant cells were observed; special staining results: PAS (-), hexamine silver staining (-), acid-fast staining (-).
411820	181487	2015-11-19	2015-12-09	1900-01-20	Heterosexual	2	1	46	0	0	0	1	0	0	1	None	0	0	1	27	2	0.06	1	167	3.25	0	0.9	0	0.63	1	2.14	0	5.88	0	0	0	0	0	1	0	2			Infectious lesions, PCP infection may be.	Sinus Tachycardia Other Normal ECG				Bronchoalveolar lavage fluid smear: Pneumocystis carinii spores were seen, which were considered to be PCP infection; special staining results: PAS (-), hexamine silver staining (+), acid-fast staining (-). CMV fluorescence quantitative PCR (-). Bronchial brushing: A large number of mesothelial cells were observed, and malignant cells were not identified.
442599	197615	2017-01-04	2017-01-16	1900-01-12	Homosexual	1	1	32	0	0	1	0	0	0	0	Syphilis	0	1	0	480	0	0.42	1	133	4.07	0	0.9	0	0.76	1	2.94	0	4.65	0	1	0	0	0	1	0	2	Coarse echo of liver parenchyma, multiple nodules, hemangioma, multiple calcifications were considered		Calcifications in right lobe of liver. 1. Secondary pulmonary tuberculosis with cavitation, which was not significantly absorbed compared with CT on December 30, 2016. Please combine with clinical history. 2, multiple slightly larger lymph nodes in the axilla and mediastinum, roughly the same as before. 3. Hepatic calcifications.	Sinus Tachycardia Other Normal ECG	II. Tricuspid regurgitation (mild)
368662	158933	2014-03-26	2014-04-25	1900-01-30	Homosexual	1	1	25	0	1	0	0	0	0	1	None	0	0	0	7	2	0.03	1	121	4.14	0	0.9	0	0.65	1	2.69	0	8.27	0	0	0	0	0	1	0	2			Interstitial inflammation in both lungs, considering probable PCP. Follow-up review		Aortic valve calcification, tricuspid regurgitation (mild)			Bronchoalveolar lavage fluid smear: no special infection, no malignant cells. Special staining results: PAS (-), silver hexamine staining (-), acid-fast staining (-)
446121	198621	2017-02-03	2017-03-06	1900-01-31	Heterosexual	2	1	41	0	0	0	1	0	0	1	Oral candidiasis	0	0	1	3	2	0.01	1	132	4.9	0	0.9	0	0.61	1	3.6	1	7.29	0	0	0	0	0	1	0	2	Coarse echogenicity of liver parenchyma		Interstitial changes in both lungs. Inflammation with consolidation in the lower lobes of both lungs, focal bronchiectasis.					Bronchoalveolar lavage fluid: well-differentiated respiratory epithelial cells and a small number of inflammatory cells were observed, and pathogens with positive hexaamine silver staining were observed, consistent with pulmonary PCP infection. Special staining results: PAS (-), silver hexamine staining (+), acid-fast staining (-). Bronchoalveolar lavage fluid: well-differentiated respiratory epi…
395628	173036	2015-03-25	2015-04-03	1900-01-09	Homosexual	1	1	27	0	1	0	0	0	0	0	Appendicitis	0	0	0	2	2	0.01	1	83	1.18	0	0.91	0	0.25	1	0.52	0	8.15	0	1	0	0	0	1	0	2	Small wall of gallbladder Bilateral ascites Abdominal lymph node enlargement Abdominal multiple lymphadenopathy Ascites		Miliary pulmonary tuberculosis with PCP may be large, please combine with clinical practice. Multiple enlarged and fused lymph node shadows were observed in left supraclavicular fossa, abdominal cavity and posterior peritoneum, considering possible large lymph node tuberculosis, further enhanced MR examination was recommended. Pleural effusion, pericardial effusion. There were multiple ring-enhan…	Sinus Tachycardia Other Normal ECG	Multiple abdominal lymphadenopathy and ascites			(Needle aspiration smear of left neck mass) There were many neutrophils in the bloody background, without malignant cells or special pathogens; special staining results: PAS (-), hexamine silver staining (-), acid-fast staining (-); Mycobacterium tuberculosis fluorescence quantitative PCR (-). (Bone marrow) One bone marrow aspirate tissue, hematopoietic tissue less than 30%; three lines of cells …
448579	200658	2017-03-21	2017-04-05	1900-01-15	Homosexual	1	1	30	0	0	1	0	0	0	0	None	0	1	0	3	2	0.04	1	87	2.28	0	0.91	0	0.42	1	1.48	0	6.89	0	0	0	0	0	1	0	2	Diffuse liver disease with steatosis Multiple enlarged abdominal lymph nodes	Cranial MR + enhanced scan showed no significant abnormality. MRI examination of the sacrococcygeal spine in the right maxillary antral gastritis showed no significant abnormality. Pelvic effusion	Small patchy hypodense shadows were suspected in the brainstem and further examined by MRI if necessary. Right maxillary sinus inflammation. There was a little inflammation in the upper lobe and lower lobe of the right lung, which was reexamined after treatment. Multiple enlarged lymph nodes in mediastinum. Diffuse multiple low-density lesions in the liver and spleen, considering the possibility …	Sinus tachycardia abnormal ECG	Diastolic dysfunction pericardial effusion			(Skin biopsy) A small piece of skin tissue, accumulation of histiocytes in the dermis, and many sporozoites in the cytoplasm, morphology not excluding histoplasma infection; special staining results: PAS (+), silver hexamine staining (-), acid-fast staining (-), and Gram staining (some +). Bronchoalveolar lavage fluid smear: respiratory epithelial cells and a small number of inflammatory cells we…
416922	184037	2016-02-01	2016-02-24	1900-01-23	Homosexual	1	1	28	0	1	0	0	0	0	0	Condyloma acuminatum	0	0	0	3	2	0.01	1	117	2.51	0	0.91	0	0.52	1	1.66	0	6.22	0	0	0	0	0	1	0	2	Coarse echogenicity of liver parenchyma		There was a lobulated mass in the left lower lung, and further examination was recommended. Very small left pleural effusion.			Colitis proctitis		Bronchoalveolar lavage fluid smear: well-differentiated respiratory epithelial cells and a small number of inflammatory cells were observed, and tumor cells were not identified; special staining results: PAS (-), silver hexamine staining (-), acid-fast staining (-); CMV fluorescence quantitative PCR (+). Sigmoid colon) 2 pieces of colonic mucosal tissue, showing chronic inflammation; immunohistoc…
447640	200130	2017-03-08	2017-03-24	1900-01-16	Homosexual	1	1	26	0	1	0	0	0	0	0	None	0	1	1	22	2	0.12	1	130.8	3.2	0	0.91	0	0.49	1	2.46	0	9.16	0	0	1	0	0	1	0	2	Rough gallbladder wall		Diffuse lesions in both lungs, considering the possibility of PCP infection with CMV infection. Multiple slightly enlarged lymph nodes in the mediastinum. Local thickening of bilateral pleura; a small amount of right pleural effusion.	Sinus Tachycardia Other Normal ECG	Diastolic dysfunction
360751	155058	2013-12-11	2014-01-02	1900-01-22	Homosexual	1	1	26	0	1	0	0	0	0	0	Cefuroxime skin test positive	0	0	0	99	2	0.13	1	104.8	3.4	0	0.91	0	0.75	1	2.15	0	6.55	0	0	0	0	0	1	0	2	Large liver echo thick liver hemangioma? Rough gallbladder wall		Multiple space-occupying lesions were observed in the liver, pancreas, bilateral adrenal glands, lower pole of right kidney and bilateral lungs, considering malignant lesions and high possibility of lymphoma. Needle biopsy was recommended to confirm the finding. Small cyst in right kidney. There was a small amount of pleural effusion on the right side and local atelectasis in the basal segment of…	Sinus Tachycardia T-Wave Abnormal ECG	No obvious abnormality of intracardiac structure, good systolic function			Bronchoalveolar lavage fluid smear: no malignant cells.
351689	151571	2013-09-04	2013-10-21	1900-02-16	Homosexual	1	1	33	0	0	1	0	0	0	0	None	0	0	1	8	2	0.01	1	127.4	3.58	0	0.91	0	0.49	1	2.43	0	3.99	0	0	0	0	0	1	0	2			Interstitial inflammation in both lungs. Local pleural thickening and adhesion on both sides.	Sinus Rhythm Normal ECG				Bronchoalveolar lavage fluid smear: no malignant cells.
443418	197699	2017-01-06	2017-01-25	1900-01-19	Blood transfusion	3	1	51	1	0	0	0	1	0	1	Left femur fracture surgery	0	0	0	4	2	0.01	1	108	3.65	0	0.91	0	0.78	1	2.47	0	8.58	0	0	0	0	0	1	0	2	Liver parenchymal echo is coarse, splenomegaly, hyperechogenicity, hemangioma?		The right upper lobe contained cavitary mass shadow, which was considered to be an infectious lesion, and reexamination after treatment was recommended. Ground glass opacity in the basal segment of the right lower lobe, considering inflammation. Upper leaf bronchiolitis. Small nodules in the dorsal segment of left lower lobe, possible inflammatory granulomatous nodules, reexamination is recommend…	Sinus Tachycardia Ventricular Premature Beat Abnormal ECG	Diastolic dysfunction		Esophagitis Chronic non-atrophic gastritis Helicobacter pylori (+)	Bronchoalveolar lavage fluid smear: well-differentiated respiratory epithelial cells and a small number of inflammatory cells were observed, and malignant cells were not identified; special staining results: PAS (-), silver hexamine staining (-), acid-fast staining (-); CMV fluorescence quantitative PCR (-); mycobacterial strain identification gene detection (-).
423889	187763	2016-05-05	2016-05-23	1900-01-18	Heterosexual	2	0	51	1	0	0	0	1	0	1	None	0	0	1	710	0	0.8	1	58.2	3.87	0	0.91	0	0.74	1	2.75	0	4.74	0	0	0	0	0	2	0	2	Hepatic cyst Splenomegaly	Imaging findings, considering malignant space-occupying lesions of the cervix - high possibility of cervical cancer, pelvic and bilateral inguinal lymph node metastasis multiple uterine fibroids	1. For small nodules in the left lower lobe, regular reexamination is recommended. 2. Interstitial inflammation in the lower lobe; chronic inflammation in the lingual segment of the left lung. 3. A small amount of pleural effusion. 4. Enlarged heart with a small amount of pericardial effusion. 5. Fatty liver; splenomegaly. Low-density lesions; further abdominal examination is recommended.	Sinus Rhythm Limb QRS Low Voltage Critical ECG
390131	170458	2015-01-08	2015-03-05	1900-02-25	Blood transfusion	3	1	25	0	1	0	0	0	0	0	Psoriasis	0	0	0	19	2	0.1	1	107	4.05	0	0.91	0	1.17	0	2.46	0	9.81	0	0	0	0	0	1	0	2			Diffuse interstitial inflammation in both lungs. Right pneumothorax. Pneumomediastinum.	Sinus Rhythm Abnormal T-Wave Abnormal ECG				Bronchoalveolar lavage fluid smear: Pneumocystis carinii spores were found, consistent with PCP infection; fluorescence real-time PCR CMV test was positive. Special staining results: PAS (-), hexaamine silver staining (+), acid-fast staining (-) fluorescence real-time quantitative PCR: CMV (+) bronchoalveolar lavage fluid smear: visible respiratory epithelial cells and inflammatory cells, no clea…
422010	186607	2016-04-08	2016-04-28	1900-01-20	Homosexual	1	1	34	0	0	1	0	0	0	0	None	0	0	0	106	2	0.1	1	140	4.51	0	0.91	0	1.06	0	2.89	0	7.89	0	1	0	0	0	1	0	2	Rough echoes of liver parenchyma, splenomegaly, multiple nodules in spleen, reexamination		Mediastinal and left hilar lymphoid tuberculosis; tuberculous consolidation in the left upper lobe. Small left pleural effusion. Pulmonary interstitial edema in the apical segment of the left upper lobe. Multiple low density lesions in the spleen. Further examination is recommended. Splenomegaly; splenic tuberculosis is not excluded, please combine with clinical findings, and reexamination is rec…	Sinus Tachycardia Other Normal ECG	Slightly larger			Bronchoalveolar lavage fluid smear: epithelial cells, phagocytes and inflammatory cells were observed, no special infection was observed, and no malignant cells were identified; special staining results: PAS (-), silver hexamine staining (-), acid-fast staining (-); CMV fluorescence quantitative PCR (-). (Needle aspiration smear of cervical lymph nodes) A small amount of degenerated lymphocytes w…
380816	165376	2014-08-31	2014-10-24	1900-02-23	Homosexual	1	1	52	1	0	0	0	1	0	1	ONYCHOTIC HYPERTENSION OF THE FOOT Herpes Zoster	0	1	1	17	2	0.05	1	102.7	4.55	0	0.91	0	0.77	1	3.83	1	7.22	0	0	1	0	0	1	0	2	Fatty liver (moderate)	There was a mass-like abnormal signal lesion in the left temporo-parietal lobe, localized enhancement of the meninges in the left temporal region, high possibility of infectious lesions, and liquefaction necrosis in the central area of the lesion. Right maxillary sinus cyst.	Diffuse interstitial inflammation in both lungs.		Diastolic dysfunction			Bronchoalveolar lavage fluid smear: a large number of mixed inflammatory cells were observed, and suspicious yeast-like fungi were observed. Special staining results: PAS (+), silver hexamine staining (-), acid-fast staining (-).
433046	191549	2016-08-06	2016-09-18	1900-02-12	Homosexual	1	1	33	0	0	1	0	0	0	0	None	0	0	0	226	1	0.16	1	120	4.74	0	0.91	0	1.09	0	2.96	0	4.98	0	1	0	0	0	1	0	2	Calcifications in left lobe of thyroid		Infectious lesions in both lungs. A small amount of pleural effusion on both sides. Multiple small lymph nodes in bilateral axillae and mediastinum. Enlarged liver and spleen, please combine with clinical findings. Fatty liver? Multiple small retroperitoneal lymph nodes.	Sinus tachycardia abnormal ECG				Bronchoalveolar lavage fluid smear: well-differentiated epithelial cells were observed, and malignant cells were not identified. ( Needle aspiration smear of retroauricular lymph nodes showed actively proliferating lymphocytes and lymphoblasts, which were considered to be reactive hyperplasia of lymph nodes; special staining results: PAS (-), silver hexamine staining (-), acid-fast staining (-). …
374583	162203	2014-06-16	2014-07-24	1900-02-07	Homosexual	1	1	38	0	0	1	0	0	0	1	Hemorrhoids, anal fissure	0	1	0	28	2	0.02	1	89.5	1.59	0	0.92	0	0.43	1	0.97	0	7.6	0	0	0	0	0	1	0	2	Coarse echogenicity of liver parenchyma Splenomegaly		Inflammation was considered in both lungs, and the possibility of PCP with middle lobe infection accompanied by bronchiectasis? Please combine with clinical. Local thickening of both pleura. Upper paramediastinal bullae. The intestinal wall of the right colon was swollen, which was considered to be the possibility of infectious colitis. Pelvic effusion. The intestinal wall of the right colon was …		Mitral regurgitation (severity) Tricuspid regurgitation (mild-moderate to severe)		Bile reflux gastritis HP (+)	(Needle aspiration smear of left inguinal lymph node) Lymphocytes and epithelioid cells were observed in the coagulation background, which was considered to be lymph node tuberculosis; special staining results: PAS (-), silver hexamine staining (-), acid-fast staining (+).
363369	156083	2014-01-08	2014-02-12	1900-02-04	Intravenous drug	4	1	27	0	1	0	0	0	0	0	None	0	0	0	23	2	0.04	1	63.4	1.94	0	0.92	0	0.36	1	1.28	0	6.39	0	1	0	1	0	1	0	2			Liver and spleen enlargement. Abnormal enhancement of hepatic parenchyma in arterial phase, considering the possibility of abnormal perfusion, please visit the hospital for observation. Inflammation of both lower lungs is possible. Please reexamine after treatment. Small amount of pleural effusion on right side. 1. Consolidation of both lungs with mediastinal lymphadenopathy and necrosis, conside…	Sinus Tachycardia Other Normal ECG	Pericardial effusion (small amount)	Colitis		(Bronchial mucosa) A small amount of bronchial mucosal tissue, showing chronic flaming inflammation, without clear specific pathogens and tumor cells. Immunohistochemical results: CK AE1/3 (+), CK7 (+), P40 (±); special staining results: PAS (-), silver hexamine staining (-), acid-fast staining (-), Gram staining (-). Bronchoalveolar lavage fluid smear: no special infection, no malignant cells. S…
420897	185661	2016-03-17	2016-04-14	1900-01-28	Homosexual	1	1	40	0	0	0	1	0	0	0	None	0	1	1	5	2	0.02	1	117	2.28	0	0.92	0	0.44	1	1.45	0	7.26	0	1	0	1	0	1	0	2	Multiple hepatic cysts	For multiple cystic lesions in the liver, the possibility of cyst was considered; some lesions were separated and enhanced after enhancement, and follow-up observation was recommended. The gallbladder wall was slightly thicker. The spleen was slightly larger. Edema in the subcutaneous space of the left lateral thigh and adjacent local muscular tissue, of undetermined nature, considering the possi…	Multiple cysts in liver? MR further examination if necessary. Cholecystitis. The spleen was slightly larger, combined with medical history. There was a little inflammation in left lower lobe and a small amount of pleural effusion on both sides; there were multiple small lymph nodes in bilateral armpits and mediastinum; there were two low-density nodular lesions, of undetermined nature. Combined w…
425464	187937	2016-05-10	2016-06-13	1900-02-03	Homosexual	1	1	40	0	0	0	1	0	0	1	None	0	1	1	136	2	0.1	1	90	2.47	0	0.92	0	0.47	1	1.66	0	7.8	0	0	0	0	0	1	0	2	Hilar lymphadenopathy Abdominal effusion (a small amount)		There were multiple slightly larger lymph nodes above the pancreas, around the lesser omental bursa and mesentery, and lymphatic tuberculosis was not excluded. Please combine with the clinical history. Multiple nodular abnormal low-density shadows in the spleen after contrast-enhanced scanning were considered to be tuberculosis in combination with medical history. Hepatic calcifications. Pleural …	Sinus tachycardia T wave abnormality, please combine with abnormal clinical ECG	At rest: massive pericardial effusion with reduced diastolic function			(Needle aspiration smear of cervical lymph nodes) Caseous necrosis, a small amount of epithelioid cells and inflammatory cells were observed in the bloody background, which were considered as lymph node tuberculosis in combination with special staining; special staining results: PAS (-), silver hexamine staining (-), acid-fast staining (+). Pleural fluid: A small amount of mesothelial cells and l…
374989	162647	2014-06-26	2014-07-30	1900-02-03	Homosexual	1	1	27	0	1	0	0	0	0	0	None	0	0	0	570	0	0.32	1	123.3	2.64	0	0.92	0	0.52	1	1.66	0	5.09	0	1	0	0	0	1	0	2	Liver abscess (local ulceration) Diffuse lesion of liver Splenomegaly		1. a mass at the top of the right lobe of the liver, which was considered to be a liver abscess. 2. lung abscess and cavitation in the right lower lobe 3. hepatomegaly and splenomegaly, please combine with clinical practice. 1. right lower lobe lung abscess, considered to be caused by liver abscess invasion. 2. scattered inflammation. 3. slightly enlarged lymph nodes in mediastinal 7 areas and ri…
389989	172283	2015-03-05	2015-03-13	1900-01-08	Homosexual	1	1	39	0	0	1	0	0	0	1	Syphilis	0	0	1	26	2	0.07	1	120	3.78	0	0.92	0	0.55	1	2.89	0	8.87	0	1	0	0	0	1	0	2	Thick echogenicity of liver parenchyma, thick spleen, medium and strong echogenicity (hemangioma?)		Interstitial inflammation, combined with medical history, considering that PCP may be large, it is recommended to reexamine after treatment. Enlarged lymph nodes were observed in areas 4, 5, 6, and 7 in the mediastinum.		Tricuspid regurgitation (moderate)			(Facial rash) Small patches of skin tissue, sebaceous gland hyperplasia, and central keratinization of local glands. Bronchoalveolar lavage fluid smear: epithelial cells, phagocytes and inflammatory cells, no malignant cells; special staining results: PAS (-), silver hexamine staining (-), acid-fast staining (-); CMV fluorescence quantitative PCR (+).
359319	151826	2013-09-11	2013-12-11	1900-03-31	Homosexual	1	1	44	0	0	0	1	0	0	1	Condyloma acuminatum	0	0	0	22	2	0.1	1	86.9	4.46	0	0.92	0	0.62	1	3.2	1	9.49	0	0	0	0	0	1	0	2	There were multiple solid lymph nodes on the left supraclavicular region. The nature of the lymph nodes to be examined showed that the size of parotid gland and submandibular gland was normal. The echoes of multiple lymph nodes were observed in the neck. The larger one on the right side was 8 × 2 mm, the larger one on the left side was 10 × 3 mm, and the demarcation of dermatome was clear. Multip…		1. bilateral pneumonia, mainly interstitial inflammation, PCP? It is recommended to reexamine after treatment. 2. local pleural thickening on both sides. Multiple lymph nodes in mediastinum. Right pleural effusion. Small cyst in right lobe of liver. Inflammatory change in the right lung with mediastinal lymph node shadow, considering probable pulmonary tuberculosis	Sinus Rhythm Normal ECG			Chronic superficial gastritis HP (+)	Left supraclavicular lymph node puncture: A large amount of yeast-like bacteria were found, which was considered to be cryptococcal infection. Special staining results: PAS (-), hexaamine silver staining (+), acid-fast staining (-) bronchoalveolar lavage fluid smear: no malignant cells, no special infection. Special staining results: PAS (-), silver hexaamine staining (-), acid-fast staining (-) …
449447	200432	2017-03-15	2017-04-17	1900-02-02	Homosexual	1	1	51	1	0	0	0	1	0	1	None	0	1	1	34	2	0.06	1	128	4.47	0	0.92	0	0.62	1	3.47	1	13.18	0	0	0	0	0	1	0	2	Thick echogenicity of liver parenchyma Rough gallbladder wall		Diffuse interstitial inflammation in both lungs, inflammatory consolidation in the lower lobes of both lungs, reexamination after treatment. There was local thickening of the pleura on both sides.	Sinus Bradycardia Other Normal ECG	Minimal mitral regurgitation with reduced diastolic function	Large intestine mucosa showed no significant abnormal internal hemorrhoids	Chronic non-atrophic gastritis Helicobacter pylori (+)	Bronchoalveolar lavage fluid smear: respiratory epithelial cells and a small number of inflammatory cells were observed, malignant cells were not identified, and PCP infection was suspected; special staining results: PAS (-), silver hexamine staining (-), acid-fast staining (-); CMV fluorescence quantitative PCR (+); mycobacterial strain identification gene detection (-). Bronchoscopic brushing: …
395402	172312	2015-03-06	2015-04-22	1900-02-16	Blood transfusion	3	1	40	0	0	0	1	0	0	1	None	0	0	0	121	2	0.11	1	114	3.11	0	0.93	0	0.71	1	2.12	0	10.56	0	0	0	0	0	1	0	2			Liver and spleen enlargement, further examination if necessary. Inflammation in both lower lungs. 5, 6 anterior ribs fractured. After internal fixation of left radius and ulna fractures. Inflammation in both lungs with focal consolidation. Multiple rib fractures on both sides. Combined with previous imaging data, the left radius and ulna fractures changed after internal fixation. Small anteromedi…	Sinus Rhythm Left Axis Deviation Abnormal ECG
426661	188802	2016-05-31	2016-06-27	1900-01-27	Heterosexual	2	1	22	0	1	0	0	0	0	0	None	0	0	0	16	2	0.07	1	132	3.37	0	0.93	0	0.76	1	1.88	0	9.54	0	0	0	0	0	1	0	2	Middle and high nodular hemangioma?	Cranial MRI scans and contrast-enhanced scans showed no significant abnormalities. Right maxillary, ethmoid and sphenoid sinusitis; left inferior turbinate hypertrophy.	1. slightly larger lymph nodes in mediastinal region 5. 2. no significant active lesions. 3. splenomegaly. Hepatosplenomegaly, please combine with clinical findings.
372511	161512	2014-05-30	2014-06-27	1900-01-28	Homosexual	1	1	32	0	0	1	0	0	0	0	Leukopenia, dermatitis allergic	0	0	0	34	2	0.09	1	135.5	3.55	0	0.93	0	0.68	1	2.43	0	11.7	0	0	0	0	0	1	0	2			Combined with medical history, the possibility of PCP was considered.					Bronchoalveolar lavage fluid smear: no special infection, no malignant cells. Special staining results: PAS (-), silver hexamine staining (-), acid-fast staining (-)
386308	169723	2014-12-19	2015-01-06	1900-01-18	Homosexual	1	1	27	0	1	0	0	0	0	0	None	0	0	0	49	2	0.21	1	114	3.88	0	0.93	0	1.13	0	2.48	0	5.62	0	0	0	0	0	1	0	2	Reexamination of diffuse hepatic nodules		Diffuse interstitial inflammation in both lungs. Follow-up review	Sinus Tachycardia Other Normal ECG				Bronchoalveolar lavage fluid smear: epithelial cells and inflammatory cells, no malignant cells and special pathogens; special staining results: PAS (-), hexamine silver staining (-), acid-fast staining (-).
360817	154482	2013-11-25	2014-01-03	1900-02-08	Homosexual	1	1	35	0	0	1	0	0	0	0	None	0	0	0	93	2	0.19	1	134.3	4.05	0	0.93	0	1.26	0	2.3	0	2.97	0	0	0	0	0	1	0	2	Fatty liver (mild) Rough gallbladder wall Gallbladder adenomyosis		Interstitial inflammation in both lungs, high possibility of PCP	Sinus Rhythm Normal ECG
377203	163958	2014-07-27	2014-08-25	1900-01-29	Homosexual	1	1	45	0	0	0	1	0	0	1	Tuberculosis	0	1	0	30	2	0.06	1	145	5.75	0	0.93	0	1.01	0	3.96	1	7.72	0	0	0	0	0	1	0	2	Coarse echogenicity of liver parenchyma Gallbladder polyp Splenomegaly	There were no obvious abnormal signs in the brain parenchyma on plain and enhanced cranial MRI. The nasal septum was slightly deviated and the inferior turbinates on both sides were hypertrophic; the ethmoidal antrum on both sides.	Multiple thick-walled cavities in both lungs, nature to be determined, considering infectious lesions, fungal infection? It is recommended to reexamine after clinical treatment					Cerebrospinal fluid smear: no malignant cells seen.
395690	173126	2015-03-27	2015-04-17	1900-01-21	Homosexual	1	1	37	0	0	1	0	0	0	1	None	0	0	0	9	2	0.07	1	116	2.92	0	0.94	0	0.73	1	1.78	0	7.39	0	0	0	0	0	1	0	2			The upper abdomen was unremarkable. Interstitial pneumonia in both lungs, please combine with clinical findings and receive further examination. Diffuse interstitial inflammation in both lungs, considering probable pneumocystis pneumonia.					Bronchoalveolar lavage fluid smear: Pneumocystis carinii spores were seen, consistent with PCP infection. Special staining results: PAS (-), silver hexamine staining (+), acid-fast staining (-)
367529	156374	2014-01-15	2014-04-16	1900-03-31	Homosexual	1	1	31	0	0	1	0	0	0	0	None	0	0	0	3	2	0.02	1	116	3.14	0	0.94	0	0.58	1	2.3	0	15.01	0	1	0	0	0	1	0	2	Coarse echogenicity of liver parenchyma		Infection and high possibility of PCP. Foci of enhancement in the right lobe of the liver, of undetermined nature, were recommended for further examination. Hemangioma of the upper segment of the right posterior lobe of the liver.					Smear of bronchoalveolar lavage fluid: yeast-like bacteria were found. Special staining results: PAS (-), hexaamine silver staining (+), acid-fast staining (-) bronchoalveolar lavage fluid smear: no special infection, no malignant cells. Special staining results: PAS (-), silver hexamine staining (-), acid-fast staining (-)
442993	198076	2017-01-16	2017-01-19	1900-01-03	Homosexual	1	1	34	0	0	1	0	0	0	0	None	0	0	0	532	0	0.5	1	150	3.24	0	0.94	0	1.2	0	1.75	0	5.52	0	0	0	0	0	1	0	2
446277	199246	2017-02-16	2017-03-07	1900-01-19	Homosexual	1	1	40	0	0	0	1	0	0	1	None	0	0	0	16	2	0.06	1	110	3.37	0	0.94	0	0.48	1	2.38	0	9.51	0	1	0	0	0	1	0	2	Hyperechoic nodular hemangioma? Observation				Mitral regurgitation (mild) Mitral flow spectrum unimodal
365431	158035	2014-03-04	2014-03-11	1900-01-07	Homosexual	1	1	31	0	0	1	0	0	0	1	None	0	1	0	228	1	0.33	1	121	3.64	0	0.94	0	0.83	1	2.19	0	5.11	0	0	0	0	0	1	0	2	Thick echogenicity of liver parenchyma; rough gallbladder wall; small spleen; enlarged abdominal lymph nodes; no ascites			Sinus Rhythm Normal ECG	No obvious abnormality of intracardiac structure, good systolic function			(Needle aspiration smear of right supraclavicular lymph node) showed a large number of necrotic material and neutrophils, which were considered to be suppurative inflammation caused by Mycobacterium tuberculosis infection; special staining results: PAS (-), silver hexamine staining (-), acid-fast staining (+), Gram staining (-); fluorescence quantitative PCR detection of Mycobacterium tuberculosi…
409666	180015	2015-10-08	2015-11-04	1900-01-27	Heterosexual	2	1	26	0	1	0	0	0	0	0	Secondary syphilis	0	0	0	44	2	0.07	1	113	3.76	0	0.94	0	0.45	1	2.99	0	5.36	0	1	1	0	0	1	0	2	Thickened echogenicity of liver parenchyma, splenomegaly, accessory spleen, gallbladder		Ground glass opacities, considering the possibility of PCP infection. Symmetrical interstitial inflammation of the lower lobe, not excluding the possibility of CMV infection. Mediastinal and right hilar lymph nodes were enlarged, and the middle lobe pulmonary segment was solid, considering the possibility of lymphatic tuberculosis with intrapulmonary tuberculosis dissemination. Pleural effusion, …					Bronchoalveolar lavage fluid: well-differentiated respiratory epithelial cells, fungal hyphae and spores were observed. Special staining results: PAS (+), silver hexamine staining (+), acid-fast staining (-); CMV fluorescence quantitative PCR (+). (Bronchial mucosa) The mucosal tissue covered with pseudostratified ciliated columnar epithelium showed chronic inflammation, with granulation tissue f…
417723	184591	2016-02-19	2016-03-04	1900-01-14	Homosexual	1	1	39	0	0	1	0	0	0	1	None	0	1	1	35	2	0.06	1	109	3.89	0	0.94	0	0.97	1	2.61	0	8.92	1	0	0	0	0	1	0	2		Abnormal linear enhancement shadow in the right frontal lobe, which was considered as an infectious lesion? Abnormal small vessels? Please combine with clinical observation.	Diffuse miliary nodules in both lungs and right cervical, mediastinal, and right hilar lymphadenopathy were considered, considering the possibility of lymphatic tuberculosis and pulmonary tuberculosis. The right middle lobe showed consolidation, which was considered to be caseous pneumonia. Combined with clinical brainstem, left basal ganglia lacunar infarction? MR further examination if necessar…					Bronchoalveolar lavage fluid smear: well-differentiated respiratory epithelial cells and a small number of inflammatory cells were observed, without clear malignant cells; special staining results: PAS (-), silver hexamine staining (-), acid-fast staining (-); CMV fluorescence quantitative PCR (-). (Needle aspiration smear of right cervical lymph node) A large number of epithelioid histiocytes we…
387115	169618	2014-12-17	2015-01-16	1900-01-30	Homosexual	1	1	44	0	0	0	1	0	0	1	None	0	0	0	24	2	0.17	1	118.4	4.06	0	0.94	0	1.93	0	3.08	0	8.61	0	1	0	0	0	1	0	2			3. Infectious lesions, combined with medical history, considering that PCP may be large. Slightly enlarged lymph nodes were observed in 5 areas in the mediastinum. Splenomegaly. 1. splenomegaly. 2. small stones in the right kidney?		Diastolic dysfunction			Bronchoalveolar lavage fluid smear: a small amount of epithelial cells and protein-like exudates were observed, without malignant cells; special staining results: PAS (-), silver hexamine staining (-), acid-fast staining (-).
353563	153183	2013-10-22	2013-11-18	1900-01-27	Heterosexual	2	0	54	1	0	0	0	1	0	1	Internal fixation for dislocation of right shoulder joint, allergy to clindamycin	0	0	0	189	2	0.42	1	108	4.09	0	0.94	0	1.38	0	2.17	0	5.53	0	0	0	1	0	1	0	2	Hypoechoic nodule in the lower outer soft tissue of the right breast, nature to be determined		Soft tissue mass in the right chest wall, accessory breast? Multiple small nodules in both lungs; cords in both lower lungs, scattered bullae in both lungs, followed by follow-up observation. After right clavicle internal fixation. Multiple hemangiomas in right lobe of liver?	Sinus Rhythm Normal ECG				Paraffin results were compatible with frozen report: (right chest wall) shuttle cell tumor, combined with immunohistochemical findings consistent with neurofibroma. Immunohistochemical results: CD1a (focal +), CD34 (vascular endothelium +), Desmin (-), S-100 (+), SMA (+).
451834	202709	2017-05-10	2017-05-16	1900-01-06	Blood transfusion	3	1	32	0	0	1	0	0	0	1	Preputial ring, condyloma acuminatum, HBsAg positive	0	0	0	438	0	0.6	1	122	4.24	0	0.94	0	0.97	1	2.64	0	5.02	0	0	0	1	0	1	0	2				Sinus Rhythm with Sinus Arrhythmia Normal ECG		Colonic polyp		(Sigmoid) tubular adenoma, moderate epithelial dysplasia.
452264	202041	2017-04-24	2017-05-23	1900-01-29	Homosexual	1	1	31	0	0	1	0	0	0	0	None	0	0	0	43	2	0.07	1	101	4.85	0	0.94	0	1.3	0	2.88	0	7.47	0	1	0	0	0	1	0	2	Parapancreatic hypoechogenicity, consider enlarged lymph nodes	Ischemic foci in the posterior horn of right lateral ventricle? Please combine with clinical.	Compared with outside CT, bilateral pleural effusion increased, considering the possibility of tuberculous pleurisy; consolidation in the lower lobe, considering atelectasis may be right middle lobe infection. Enlarged mediastinal lymph nodes, please combine with clinical findings. Enlarged heart shadow; pericardial effusion, improved than before.		A small amount of mitral regurgitation pericardial effusion (oligo-moderate amount), fiber bundle echo diastolic dysfunction in the lateral wall fluid area, pulmonary regurgitation (mild-a small amount), tricuspid regurgitation (mild-a small amount), rapid heart rate			Bronchoalveolar lavage fluid smear: respiratory epithelial cells and a small number of inflammatory cells were observed, and malignant cells were identified; special staining results: PAS (-), silver hexamine staining (-), acid-fast staining (-); CMV fluorescence quantitative PCR (-); mycobacterial strain identification gene detection (-). Bronchoscopic brushing: well-differentiated respiratory e…
433233	192454	2016-08-29	2016-09-20	1900-01-22	Blood transfusion	3	1	48	0	0	0	1	0	0	1	Tuberculous pleurisy	0	0	1	149	2	0.46	1	125.3	2.88	0	0.95	0	0.78	1	1.59	0	6.57	0	0	0	0	0	1	0	2	Hyperechoic, hemangioma? Splenomegaly		1. old lesions in the right upper lobe; 2. inflammatory granulomatous nodular lesions in the left lower lobe.		Diastolic dysfunction			(Needle aspiration smear of cervical lymph nodes) showed actively proliferating lymphocytes and lymphoblasts, no malignant cells and special pathogens, considering reactive hyperplasia of lymph nodes; special staining results: PAS (-), acid-fast staining (-).
414996	183214	2016-01-09	2016-01-22	1900-01-13	Heterosexual	2	0	53	1	0	0	0	1	0	1	None	0	0	0	3	2	0.01	1	94	3.44	0	0.95	0	1.08	0	1.71	0	5.7	0	0	1	0	0	2	0	2			1. high possibility of bone tuberculosis in the left knee joint. 2. left knee degeneration. Low-density lesions in the left medial lobe of the liver, considering the possibility of hepatic ligament structure; it is recommended to perform enhanced scan when necessary in combination with clinical findings to further examine scattered a few inflammatory lesions in both lungs, edema and exudation in …	Sinus Rhythm Left Axis Deviation Abnormal ECG
424722	188046	2016-05-13	2016-06-02	1900-01-20	Homosexual	1	1	50	1	0	0	0	1	0	1	None	0	0	0	87	2	0.15	1	147	3.47	0	0.95	0	0.8	1	2.23	0	8.69	0	1	0	0	0	1	0	2	Multiple hyperechoic hemangiomas of the liver? Splenomegaly, hilar lymph node visible	Abnormal signal shadows in the brain tissue and hippocampus of the right temporal pole region, considering infectious lesions, it is recommended to combine with clinical bilateral inferior turbinate hypertrophy, bilateral ethmoid antrum right medial thalamic space lesions? It is recommended to combine with clinical right mastoid inflammation.	Hepatic S8 hemangiomas may be large. Nodular calcifications of S5 liver. Splenomegaly. Slightly larger lymph nodes in the hilar region. Small cysts in both kidneys. 1. a little inflammation in the dorsal segment of the right lower lobe. 2. small nodular lesions (4-155) in the dorsal segment of the right lower lobe, considering the possibility of inflammatory granulomatous nodules. 3. A small amou…		At rest: a small amount of aortic regurgitation			(Needle aspiration smear of right inguinal lymph node) showed actively proliferating lymphocytes and lymphoblasts, which were considered to be reactive hyperplasia of lymph nodes; special staining results: PAS (-), silver hexamine staining (-), acid-fast staining (-).
420838	185468	2016-03-13	2016-04-13	1900-01-31	Blood transfusion	3	1	48	0	0	0	1	0	0	1	None	0	0	0	16	2	0.08	1	128	3.67	0	0.95	0	0.71	1	2.31	0	6.06	0	0	0	0	0	1	0	2	Hyperechoic hemangioma? Left renal cyst	Bilateral renal cysts.	PCP, combined with viral infection may be large, it is recommended to reexamine after treatment. There were slightly enlarged lymph nodes in areas 2 and 7 of the mediastinum.	Sinus Rhythm Ventricular Premature Beat Axis Left Deviation Ventricular Hypertrophy Voltage Criterion Abnormal ECG	Diastolic dysfunction			Bronchoalveolar lavage fluid: well-differentiated respiratory epithelial cells and a small number of inflammatory cells were observed, and pathogens with positive hexaamine silver staining were observed, consistent with pulmonary PCP infection. Special staining results: PAS (-), silver hexamine staining (+), acid-fast staining (-). Bronchoscopy brush: well-differentiated respiratory epithelial ce…
415833	183838	2016-01-26	2016-02-04	1900-01-09	Homosexual	1	1	33	0	0	1	0	0	0	1	None	0	1	0	76	2	0.17	1	136	3.67	0	0.95	0	0.73	1	2.17	0	6.63	0	0	0	0	0	1	0	2	The nature of solid nodules in the left lobe of the thyroid gland is undetermined, and ultrasound-guided biopsy of cervical lymph nodes is recommended		1. slightly enlarged lymph nodes in mediastinal region 4. 2. no significant active lesions.	Sinus Tachycardia Other Normal ECG				(Thyroid nodule puncture) Papillary thyroid carcinoma. Immunohistochemical results: CK19 (+), Galectin-3 (+), HBME-1 (weak +), P53 (+), Ki-67 (+ 2%)
444120	197924	2017-01-12	2017-02-09	1900-01-28	Homosexual	1	1	26	0	1	0	0	0	0	0	Allergy to seafood, allergy to penicillin	0	1	1	14	2	0.05	1	118	3.74	0	0.95	0	0.58	1	2.79	0	10.11	0	0	1	0	0	1	0	2	Rough gallbladder wall		Diffuse ground-glass lesions in both lungs, considering the possibility of PCP infection, please combine with clinical practice, it is recommended to reexamine after treatment. A small amount of pleural effusion. Hepatomegaly, please combine with clinical findings.		II. Tricuspid regurgitation (mild)		Gastric antrum mucosal elevation HP (+)	(antrum) A piece of pyloric glandular mucosal tissue showing moderate chronic active inflammation with focal mucosal erosion. Immunohistochemical results: HP (-).
396703	174070	2015-04-23	2015-05-02	1900-01-09	Homosexual	1	1	36	0	0	1	0	0	0	0	Syphilis	0	0	0	57	2	0.07	1	114.3	3.93	0	0.95	0	0.61	1	2.82	0	5.12	0	0	0	0	0	1	0	2			Two pneumonic lesions, considering PCP, were more likely to be associated with other infections. Multiple small lymph nodes in the hilum of both lungs, mediastinum and axilla, and reexamination is recommended. A small amount of pleural effusion on both sides.		Tricuspid regurgitation (mild)
395406	172335	2015-03-07	2015-04-20	1900-02-13	Homosexual	1	1	28	0	1	0	0	0	0	0	Postoperative appendicitis with mycin and spiramycin allergy	0	0	0	11	2	0.01	1	143	3.95	0	0.95	0	0.84	1	2.55	0	5.95	0	0	0	0	0	1	0	2	Coarse echogenicity of liver parenchyma (without ascites)	Cranial MR + enhancement showed no significant intracranial abnormality. Sinusitis, right mastoid inflammation; left inferior turbinate hypertrophy.	Inflammation, reexamination is recommended. Top hyperdensities, not excluding meningiomas, were further examined if necessary.	Sinus Rhythm ST Segment Abnormal ECG				Bronchoalveolar lavage fluid smear: epithelial cells, phagocytes and many inflammatory cells, no malignant cells; special staining results: PAS (-), hexamine silver staining (-), acid-fast staining (-); CMV fluorescence quantitative PCR (+).
402048	176473	2015-06-27	2015-07-23	1900-01-26	Blood transfusion	3	1	41	0	0	0	1	0	0	1	Postoperative fracture of right lower limb	0	0	0	1	2	0	1	66.2	1.99	0	0.96	0	0.25	1	1.13	0	5.49	0	0	0	0	1	2	0	2			There was a small amount of interstitial inflammation in the right upper lobe, which was reexamined after treatment. Cord shadows were observed in the lingual segment and lower lobe of the left upper lobe, considering chronic inflammatory changes. The right middle lobe showed consolidation, and the local subsegmental bronchi were not clearly visualized. The patient was reexamined after treatment,…	Sinus rhythm QT prolongation abnormal ECG	If the ventricular wall motion is reduced, please combine with clinical enlargement, a small amount of tricuspid regurgitation, and reduced left ventricular function		Esophageal ulcer with hyperplasia of undetermined nature Esophagitis Chronic superficial gastritis HP (+)	(Inguinal lymph node needle aspiration smear) A small number of well-differentiated lymphocytes were observed, and malignant cells were not identified; special staining results: acid-fast staining (-). (Esophagus) 4 pieces of mucosal tissue covered with stratified scaly epithelium, showing chronic inflammation, focal fibrous histiocyte proliferation in the stroma, and more inflammatory cell infil…
419203	184641	2016-02-20	2016-03-23	1900-02-01	Homosexual	1	1	29	0	1	0	0	0	0	0	Allergy to "penicillin, alcohol".	0	0	0	270	1	0.1	1	138	2.36	0	0.96	0	0.5	1	1.43	0	6.54	0	0	0	0	0	1	0	2	Coarse echogenicity of liver parenchyma		The liver is full and the spleen is slightly large, please combine with clinical practice. Interstitial inflammatory changes in both lower lungs. Diffuse inflammation in both lungs, considering pneumocystis pneumonia. Mediastinal lymphadenopathy was reviewed on follow-up.	Sinus Tachycardia Other Normal ECG				Bronchoalveolar lavage fluid: well-differentiated respiratory epithelial cells and a small number of inflammatory cells were observed, and pathogens with positive hexaamine silver staining were observed, consistent with pulmonary PCP infection. Special staining results: PAS (-), silver hexamine staining (+), acid-fast staining (-); CMV fluorescence quantitative PCR (+). Bronchoscopy brush: indivi…
370817	160727	2014-05-12	2014-06-11	1900-01-30	Homosexual	1	1	40	0	0	0	1	0	0	1	None	0	0	0	128	2	0.15	1	97.4	2.49	0	0.96	0	0.57	1	1.39	0	7	0	0	0	0	0	1	0	2	Thick echogenicity of liver parenchyma, rough gallbladder wall, thick spleen		Mild heterogeneous fatty liver. Small calculus in the left renal pelvis. The spleen was slightly enlarged. 1. a little inflammation in the right lung, please combine with clinical practice. 2. a small amount of bullae in the basal segment of the right lower lobe. 3. bilateral local interlobar pleural thickening; mediastinal subtracheal carina lymphadenopathy.	Sinus Rhythm Normal ECG	Tricuspid regurgitation (mild)
371719	161847	2014-06-08	2014-06-17	1900-01-09	Homosexual	1	1	68	2	0	0	0	0	1	1	Right leg trauma, hypertension, cerebral infarction, allergy to cephalosporin antibiotics	0	0	0	185	2	0.23	1	119.3	2.97	0	0.96	0	0.94	1	1.47	0	7.22	0	0	1	0	0	1	0	2	Multiple cysts in liver, rough gallbladder wall, crystal in attached wall, multiple cysts in both kidneys		Chronic inflammation in the middle lobe, lingual segment, and basal segment of both lower lobes. The left lower rib pleura was mildly thickened. Multiple lacunar infarction in basal ganglia and centrum semiovale. Senile brain changes.		No obvious abnormality of cardiac structure
443819	197393	2016-12-29	2017-02-04	1900-02-06	Homosexual	1	1	48	0	0	0	1	0	0	1	Chronic hepatitis B	0	1	1	3	2	0.01	1	112	3.16	0	0.96	0	0.48	1	2.19	0	11.2	0	0	0	1	0	1	0	2	Diffuse nodule in hepatomegaly and liver, observation of rough gallbladder wall	Abnormal nodular signal shadow beside the gallbladder fossa in the right lobe of the liver, nature to be determined, not excluding the possibility of malignant lesions; it is recommended to reexamine the nodular abnormal signal shadow in the right lobe of the liver 3 months later, considering the possibility of small hemangioma.	Infectious lesions in both lungs, considering the possibility of PCP infection, re-examination after treatment was recommended. Nodular foci of slightly low density adjacent to gallbladder fossa and S5 in the right lobe of liver, nature to be determined. Further MR examination was recommended.	Sinus Rhythm with Short PR Interval Other Normal ECG				Bronchoalveolar lavage fluid and tracheal brushing: well-differentiated respiratory epithelial cells were observed, without clear specific pathogens and tumor cells. Special staining results: PAS (-), silver hexamine staining (-), acid-fast staining (-). CMV fluorescence quantitative PCR (+); Mycobacterium species identification gene detection (-). (1) Very little poorly fixed skin tissue, a larg…
375125	163188	2014-07-08	2014-08-01	1900-01-24	Homosexual	1	1	56	1	0	0	0	1	0	1	None	0	0	0	41	2	0.05	1	120.2	3.26	0	0.96	0	1.1	0	1.8	0	4.86	0	1	0	0	0	1	0	2		Multiple enhanced lesions in the left lobe of the liver, of undetermined nature, with high possibility of atypical hemangioma. It is recommended to combine with clinical small cyst in the left kidney.	1. interstitial inflammation, consider the possibility of PCP. 2. multiple nodular foci with cavities in the right middle lobe without enhancement, considering the possibility of secondary pulmonary tuberculosis. 3. bullae in the left upper lobe. Low-density lesions in the left lobe of the liver, space occupying? Abscess? Combined with clinical. 4. pneumomediastinum.		Aortic valve calcification with reduced diastolic function associated with a small amount of regurgitation
444196	196997	2016-12-20	2017-02-10	1900-02-21	Heterosexual	2	0	60	1	0	0	0	0	1	1	Hepatitis B hypertension Diabetes mellitus Cephalosporin skin test positive	0	0	0	24	2	0.07	1	106	3.87	0	0.96	0	0.89	1	2.36	0	10.04	1	0	1	1	0	1	0	2	Moderate hyperechoic hamartoma of the right kidney? Left renal cyst, diffuse liver lesion, rough gallbladder wall		There was a little chronic inflammation in the right middle lobe and lingual segment of the left lung; there was mild subpleural interstitial fibrosis in both lower lobes.		A small amount of aortic regurgitation and a small amount of tricuspid regurgitation
382688	167153	2014-10-17	2014-11-15	1900-01-29	Blood transfusion	3	1	76	2	0	0	0	0	0	1	Coronary artery bypass grafting	0	0	0	53	2	0.23	1	87	4.13	0	0.96	0	0.74	1	2.61	0	9.96	0	1	1	0	0	1	0	2	Carotid plaque formation Decreased velocity of the right vertebral artery		Inflammation, reexamination after treatment is recommended. Induration foci in the left upper lobe. Multiple enlarged lymph nodes in mediastinum and right axilla. Right pleural effusion. Post thoracic surgery. Enlarged heart. Porcelain the gallbladder. Gallstone. Low density lesion, fat component and hamartoma in left kidney? Inflammation of both lower lungs, a small amount of pleural effusion. L…	Sinus rhythm with occasional ventricular premature beats ST-T abnormal changes, please combine with clinical abnormal ECG	Abnormal ventricular wall motion Left heart enlargement Second, tricuspid regurgitation (mild) Aortic regurgitation (mild) Decreased left ventricular function			(Right axillary lymph node needle aspiration smear) showed a small number of well-differentiated lymphocytes and fibrous tissue cells, without clear malignant cells; special staining results: PAS (-), acid-fast staining (-). (Left buccal mucosal mass) Capillary proliferation with inflammatory cell infiltration in the mucosal tissue covered with scaly epithelium. Immunohistochemical results: CD31 …
365360	157372	2014-02-15	2014-03-12	1900-01-25	Homosexual	1	1	31	0	0	1	0	0	0	0	None	0	0	1	15	2	0.03	1	144	4.16	0	0.96	0	0.96	1	2.52	0	5.99	0	1	0	0	0	1	0	2	Thick echogenicity of liver parenchyma, rough wall of gallbladder		Interstitial inflammation in both lungs, pcp pneumonia?					Bronchoalveolar lavage fluid smear: Pneumocystis carinii spores were found, consistent with PCP infection. Special staining results: PAS (-), silver hexamine staining (-), acid-fast staining (-)
423783	187554	2016-04-30	2016-05-20	1900-01-20	Blood transfusion	3	1	49	0	0	0	1	0	0	1	History of hypertensive renal impairment	0	0	0	7	2	0.04	1	114.8	5.3	0	0.96	0	1.22	0	3.35	1	5.88	0	0	1	0	1	1	0	2			Multiple lacunar infarcts in basal ganglia and right thalamus; softening lesion formation in left cerebellar hemisphere. Interstitial inflammation in both lungs, considering PCP, reexamined after treatment. Bullae were scattered in both lungs. Calcifications in right lobe of liver. Small calculus in left kidney.	Sinus Rhythm ST Segment Abnormal ECG				Bronchoalveolar lavage fluid smear: see Pneumocystis carinii spores, considered as PCP infection; special staining results: PAS (-), hexamine silver staining (+), acid-fast staining (-); CMV fluorescence quantitative PCR (+). Tracheoscopic brushing: A large number of epithelial cells were seen, and malignant cells were not identified.
423049	187063	2016-04-19	2016-05-12	1900-01-23	Homosexual	1	1	50	1	0	0	0	1	0	1	History of fracture of right lower limb syphilitic onychomycosis	0	1	1	51	2	0.07	1	107.1	2.29	0	0.97	0	0.57	1	1.44	0	11.06	0	1	0	0	0	1	0	2	Crystal of gallbladder wall		1. diffuse ground-glass lesions in both lungs, considering the possibility of PCP infection, inflammatory lesions in the lingual segment of the left lung, it is recommended to reexamine after treatment 2. micronodules in the right upper lobe, considering the possibility of granulomatous nodules. 3. multiple small lymph nodes in both axillae and mediastinum.		Diastolic dysfunction			Bronchoalveolar lavage fluid smear: well-differentiated respiratory epithelial cells and a small number of inflammatory cells were observed, and suspicious acid-fast staining positive bacilli were observed, not excluding tuberculosis infection; special staining results: PAS (-), silver hexamine staining (-), acid-fast staining (±); CMV fluorescence quantitative PCR (+). Bronchoscopy brush: well-d…
401530	176505	2015-06-29	2015-07-06	1900-01-07	Homosexual	1	1	27	0	1	0	0	0	0	0	Hypersensitivity to sulfanilamide, metronidazole	0	0	1	457	0	0.81	1	130	2.42	0	0.97	0	0.51	1	1.59	0	4.7	0	1	0	0	0	1	0	2	Diffuse liver disease with steatosis Gallbladder enlargement Rough wall Gallbladder multiple stone cholestasis		Cholecystitis, mild dilatation of bile duct, please combine with clinical practice. Small cyst in right kidney.
376391	165218	2014-08-27	2014-08-28	1900-01-01	Blood transfusion	3	1	49	0	0	0	1	0	0	1	None	father has HBV	0	0	195	2	0.32	1	134.7	2.59	0	0.97	0	0.49	1	1.2	0	5.2	0	0	0	1	0	4	1	2	Diffuse liver disease, large spleen, rough gallbladder wall, multiple bilateral gallbladder polyps				Diastolic dysfunction
244445	105200	2009-05-19	2009-07-03	1900-02-14	Heterosexual	2	0	37	0	0	1	0	0	0	1	None	0	0	0	4	2	0	1	93.7	2.84	0	0.97	0	1.08	0	1.86	0	4.67	0	0	0	0	1	1	0	2	Slightly coarse echogenicity of liver parenchyma		Small nodules in both lower lungs, and the rest were unremarkable	Sinus rhythm with short PR interval T wave changes, please combine with clinical suspicious ECG				(Bronchial mucosal tissue) Three bronchial mucosal tissues have a high possibility of melanoma. (Centrifugal smear of bronchoalveolar lavage fluid) Only a few exfoliated cells were observed, no obvious atypical cells were seen, no fungal hyphal spores were seen, and no inclusion bodies were seen. Special staining results: silver hexamine staining (-), acid-fast staining (-), immunohistochemical r…
423693	187671	2016-05-04	2016-05-19	1900-01-15	Homosexual	1	1	36	0	0	1	0	0	0	1	None	0	0	0	8	2	0.03	1	75	3.61	0	0.97	0	0.48	1	2.68	0	7.59	0	1	0	0	0	1	0	2			Postoperative changes in the right lower quadrant, please combine with clinical history. The spleen was enlarged and examined further if necessary. For a few inflammatory lesions in the left lower lobe, please combine with the clinical history and receive follow-up examination. A small amount of subcutaneous pneumatosis in the right abdominal wall, please combine with clinical findings. Right abd…	Sinus Rhythm with Short PR Interval Other Normal ECG
426649	188359	2016-05-19	2016-06-27	1900-02-08	Homosexual	1	1	27	0	1	0	0	0	0	0	Hepatitis B	0	0	1	5	2	0	1	26.83	3.67	0	0.97	0	0.4	1	2.68	0	9.62	0	0	0	1	0	1	0	2	Slightly increased echogenicity of both renal parenchyma		Diffuse increased density shadow with cystic lesions in both lungs, considering the possibility of PCP and CMV infection, please combine with clinical practice, and it is recommended to reexamine after treatment. Hepatoparietal arterial phase enhancement lesions, of undetermined nature, are recommended to be further examined in combination with clinical MR scanning, except for space-occupying bil…		Diastolic dysfunction
368984	160058	2014-04-24	2014-05-05	1900-01-11	Homosexual	1	1	62	1	0	0	0	0	1	1	Hypertensive fatty liver	0	0	0	3	2	0.05	1	111	3.91	0	0.97	0	0.81	1	2.51	0	9.51	0	1	1	0	0	1	0	2	Fatty liver (mild) Multiple hepatic cysts Uneven testicular echogenicity	Left adrenal gland mass, fat signal in the parenchyma, considering benign lesions, adenoma? Myelolipoma? Please combine with clinical. Multiple cysts in the liver. Small cyst in right kidney. Small gallstones in the gallbladder. Duodenal descending compartment.	Nodular mass in the left adrenal gland, which was considered to be benign lesion and adenoma? Hepatic cyst, accessory spleen, gallstone.	Sinus Rhythm Normal ECG	Aortic regurgitation (mild) diastolic dysfunction
384970	169384	2014-12-12	2014-12-19	1900-01-07	Homosexual	1	1	54	1	0	0	0	1	0	1	HCV positive	0	0	0	303	1	0.17	1	161	3.96	0	0.97	0	0.94	1	2.33	0	6.27	0	0	0	0	1	1	0	2	Hydrocele testis			Sinus Rhythm Left Axis Deviation Abnormal ECG
443988	197700	2017-01-06	2017-02-07	1900-02-01	Blood transfusion	3	1	39	0	0	1	0	0	0	1	Rash	0	1	0	9	2	0.04	1	116.9	4.12	0	0.97	0	1.15	0	2.56	0	7.76	0	1	0	0	0	1	0	2	Calcified foci Rough gallbladder wall Splenomegaly		Diffuse lesions in both lungs, considering the possibility of PCP infection, combined with CMV infection? It is recommended to reexamine after treatment. A very small amount of pleural effusion. Calcifications in the left lobe of the liver.		Few mitral regurgitation Few aortic regurgitation			Bronchoalveolar lavage fluid smear and bronchoscopic brushing: respiratory epithelial cells and a small number of inflammatory cells were observed, without identifying specific pathogens and tumor cells. Special staining results: PAS (-), silver hexamine staining (-), acid-fast staining (-).
388619	171451	2015-02-05	2015-02-05	1899-12-31	Blood transfusion	3	1	28	0	1	0	0	0	0	0	Post fracture surgery	0	0	0	201	1	0.26	1	137	4.19	0	0.97	0	1.08	0	2.68	0	6.28	0	1	0	1	0	1	0	2
427911	189889	2016-06-27	2016-07-12	1900-01-15	Heterosexual	2	1	35	0	0	1	0	0	0	1	None	0	0	0	8	2	0.02	1	112	4.25	0	0.97	0	0.91	1	2.9	0	11.99	0	0	0	0	0	1	0	2	Thickened gallbladder wall Rough gallbladder Multiple stones		Interstitial inflammatory inflammation in both lungs, consider PCP, not exclude combined viral infection, please combine with clinical findings, reexamine after treatment. Multiple slightly larger lymph nodes in mediastinum, reexamination was recommended. Gallbladder wall thickening, cholecystitis? Please combine with clinical history.
422120	186327	2016-04-01	2016-04-29	1900-01-28	Homosexual	1	1	30	0	0	1	0	0	0	0	None	0	0	0	32	2	0.06	1	158	4.59	0	0.97	0	1.08	0	2.94	0	8.39	0	0	0	0	0	1	0	2			Interstitial inflammation in both lungs. Fatty liver. Fatty liver. Calcified focus	Sinus Tachycardia Other Normal ECG				Bronchoalveolar lavage fluid smear: Pneumocystis carinii spores were seen, which were considered to be PCP infection; special staining results: PAS (-), hexamine silver staining (+), acid-fast staining (-). Bronchoalveolar lavage fluid brushing: epithelial cells, phagocytes and inflammatory cells were observed, and malignant cells were not identified.
418292	184928	2016-02-28	2016-03-11	1900-01-12	Intravenous drug	4	1	43	0	0	0	1	0	0	1	Periodic paralysis	0	0	0	386	0	0.45	1	119	2.28	0	0.98	0	0.29	1	1.61	0	5.92	0	0	1	0	1	1	0	2	Diffuse liver disease Splenomegaly Gallbladder wall roughness Gallbladder attachment wall Crystalline gallstones (multiple) Right renal cyst		Secondary pulmonary tuberculosis in the right upper lobe. Right upper lobe paraseptal emphysema. There were multiple enlarged lymph nodes in the mediastinum, considering the possibility of lymphatic tuberculosis. Bilateral pleural effusion, a small amount of pericardial effusion.
429472	189441	2016-06-16	2016-08-02	1900-02-16	Homosexual	1	1	32	0	0	1	0	0	0	1	None	0	1	0	269	1	0.34	1	102	2.47	0	0.98	0	0.51	1	1.51	0	7.88	0	0	0	0	0	1	0	2	A small amount of ascites in the accessory spleen, and partial enlargement of abdominal lymph nodes		Secondary pulmonary tuberculosis of the left lung. Scattered micronodules in both lungs, possible bronchiolitis, reexamination was recommended. Chronic inflammatory lesions in the right middle lobe. Slightly enlarged lymph nodes were observed in the mediastinum. There were multiple enlarged lymph nodes around the mesentery, considering possible large lymph node tuberculosis. Low-enhanced nodules …	Sinus Tachycardia Other Normal ECG
361273	155739	2013-12-30	2014-01-09	1900-01-10	Homosexual	1	1	30	0	0	1	0	0	0	0	Appendectomy	0	0	1	587	0	0.59	1	139.8	2.91	0	0.98	0	1	1	1.72	0	4.81	0	0	0	0	0	1	0	2	Spleen slightly thick	1. Cranial MR shows no significant intracranial abnormality. 2. left maxillary antral gastritis; right maxillary sinus cyst.
447873	200329	2017-03-13	2017-03-28	1900-01-15	Homosexual	1	1	49	0	0	0	1	0	0	1	None	0	0	0	73	2	0.09	1	131.6	3.05	0	0.98	0	0.75	1	1.84	0	5.62	0	0	0	0	0	1	0	2	Fatty liver (mild-moderate)		Infectious lesions in both lungs, PCP with CMV infection? Please combine with laboratory tests and reexamine after treatment.		Aortic valve calcification and diastolic dysfunction			Bronchoalveolar lavage fluid: respiratory epithelial cells and a small number of inflammatory cells were observed, and pathogens with positive hexaamine silver staining were observed, consistent with pulmonary PCP infection. Special staining results: PAS (-), silver hexamine staining (+), acid-fast staining (-); CMV fluorescence quantitative PCR (-). Fluorescent quantitative PCR for Mycobacterium…
416852	184166	2016-02-04	2016-02-23	1900-01-19	Homosexual	1	1	52	1	0	0	0	1	0	1	None	0	0	0	3	2	0.01	1	120	3.4	0	0.98	0	0.77	1	2.05	0	7.15	0	0	0	0	0	1	0	2		Multiple gap infarcts (new) in basal ganglia. Thickening of sinus mucosa.	The mediastinal and right cervical lymph nodes were enlarged, and further examination was recommended. Micronodules were observed in the upper and lower lobes of the right lung, and reexamination was recommended. Left upper lobe bronchial wall thickening, inflammatory lesions? Re-examination is recommended. Bilateral pleural effusion with atelectasis of both lower lungs.					(Needle aspiration smear and cell block of the right neck) A large number of neutrophils and epithelioid cells were observed, and the lesions were consistent with suppurative inflammation, not excluding tuberculosis infection; special staining results: acid-fast staining (-), hexamine silver staining (-), PAS (-); fluorescence quantitative PCR detection of Mycobacterium tuberculosis (-).
396466	174066	2015-04-23	2015-04-27	1900-01-04	Homosexual	1	1	42	0	0	0	1	0	0	1	None	0	0	1	486	0	0.32	1	125	4.2	0	0.98	0	1.57	0	2.07	0	6.5	0	1	0	0	0	1	0	2	Hypoechogenicity (liver abscess?) Polypoid lesion of gallbladder with rough wall			Sinus Rhythm with Short PR Interval Other Normal ECG
448339	200096	2017-03-07	2017-04-01	1900-01-25	Homosexual	1	1	43	0	0	0	1	0	0	1	Anal fistula urticaria	0	1	0	11	2	0.29	1	120	2.37	0	0.99	0	0.42	1	1.54	0	7.49	0	0	1	0	0	5	1	2	Thickened echogenicity of liver parenchyma, splenomegaly, ascites, rough gallbladder wall				Pericardial effusion (trace) decreased diastolic function			Sputum smear: A small amount of epithelial cells were observed, without malignant cells or special pathogens. Sputum smear: a small number of epithelial cells and inflammatory cells were observed, without tumor cells or specific protomers. Special staining results: PAS (-), silver hexamine staining (-), acid-fast staining (-).
350726	151565	2013-09-03	2013-10-15	1900-02-11	Homosexual	1	1	41	0	0	0	1	0	0	1	Onychomycosis, fatty liver, herpes	0	1	1	66	2	0.1	1	104.4	2.6	0	0.99	0	0.4	1	1.59	0	7.8	0	0	0	0	0	1	0	2	Thickened echogenicity of the liver parenchyma hilar lymph nodes showed rough wall filling of the gallbladder		Diffuse interstitial inflammation with consolidation in both lungs, considering pneumocystis pneumonia, combined with clinical. Mediastinal lymph nodes were enlarged; there were multiple slightly enlarged lymph node shadows in bilateral axillae. Bilateral pleural effusions. Full liver, heterogeneous enhancement of hepatic parenchyma in arterial phase, inflammation? Please combine with clinical. T…	Sinus Tachycardia Other Normal ECG	Tricuspid regurgitation (mild) Rapid heart rate			Bronchoalveolar lavage fluid smear: Pneumocystis carinii spores were found. Special staining results: PAS (-), silver hexamine staining (+), acid-fast staining (-)
447483	199499	2017-02-22	2017-03-22	1900-01-28	Homosexual	1	1	30	0	0	1	0	0	0	1	None	0	1	0	8	2	0.02	1	91	2.64	0	0.99	0	0.32	1	1.76	0	13.03	0	0	0	1	0	2	0	2	Thickened echogenicity of liver parenchyma; large spleen; rough polyp in gallbladder wall		Multiple consolidation with cavity, considering infectious lesions, fungi were not excluded, and it was recommended to combine with clinical right middle lobe consolidation. Right pleural effusion.	Sinus tachycardia abnormal ECG	II. Tricuspid regurgitation (mild)			Bronchoalveolar lavage fluid smear: epithelial cells and inflammatory cells were observed, and many fungal hyphae and spores were observed, which was considered to be fungal infection; special staining results: PAS (+), silver hexamine staining (-), acid-fast staining (-); CMV fluorescence quantitative PCR (-); mycobacterial species identification gene detection (-). Bronchoalveolar lavage fluid …
275341	104626	2009-04-29	2009-05-01	1900-01-02	Homosexual	1	1	65	2	0	0	0	0	1	1	Hypertension for 5 years	0	0	0	13	2	0.08	1	95	2.72	0	0.99	0	0.53	1	2.11	0	5.88	0	0	1	0	0	2（自动出院.预计死亡）	1	2			X-ray: inflammation	Sinus Rhythm LV High Voltage
389242	170985	2015-01-22	2015-02-16	1900-01-25	Homosexual	1	1	28	0	1	0	0	0	0	0	None	0	1	1	12	2	0.05	1	98	2.89	0	0.99	0	0.67	1	1.76	0	6.81	0	0	0	0	0	1	0	2			Inflammation. Compared with January 26, 2015, pulmonary inflammatory lesions were absorbed. The mediastinal lymph nodes were slightly enlarged. The spleen was slightly enlarged. The spleen was slightly enlarged.	Sinus Tachycardia Other Normal ECG				Bronchoalveolar lavage fluid smear: CMV infection was found, without malignant cells. Special staining results: PAS (-), silver hexamine staining (-), acid-fast staining (-) real-time PCR: CMV (+)
376228	162639	2014-06-26	2014-08-18	1900-02-22	Homosexual	1	1	51	1	0	0	0	1	0	1	None	0	0	0	12	2	0.04	1	95	3.11	0	0.99	0	0.53	1	1.99	0	9.73	0	0	1	0	0	1	0	2	Hepatic cyst with coarse echogenicity of liver parenchyma		Small nodule in left upper lung, followed by observation. Minimal interstitial inflammation in both lungs.		Aortic valve calcification Cardiac function normal	Colonic ulcer	Mycotic esophagitis Chronic non-atrophic gastritis HP (+)	There were 2 pieces of colonic mucosal tissue (transverse colon), which showed chronic inflammation, and neutrophil infiltration was observed in the interstitium; special staining results: PAS (-), hexamine silver staining (-), acid-fast staining (-), and Gram staining (-); there were 2 pieces of colonic mucosal tissue (sigmoid colon), which showed chronic inflammation.
447509	199903	2017-03-03	2017-03-22	1900-01-19	Homosexual	1	1	26	0	1	0	0	0	0	0	Viral myocarditis	0	1	1	91	2	0.2	1	165	3.3	0	0.99	0	0.73	1	2.12	0	7.7	0	0	1	0	0	1	0	2	Hyperechoic area in the left lobe of the liver, fat deposition? Splenomegaly	Perirectal abscess formation, please reexamine; multiple small lymph nodes in pelvic floor and inguinal region.				Infection with mucosal hyperplasia
382869	167297	2014-10-20	2014-11-13	1900-01-24	Homosexual	1	1	33	0	0	1	0	0	0	0	None	0	0	0	50	2	0.04	1	101	3.66	0	0.99	0	0.73	1	2.58	0	8.46	0	1	0	0	0	1	0	2	Multiple polypoid lesions in gallbladder		Multiple enlarged mediastinal lymph nodes, tuberculosis? Please combine with clinical. Local thickening of the pleura.	Sinus tachycardia, left ventricular high voltage ST abnormal change, please combine with clinical abnormal ECG	Diastolic dysfunction Pericardial effusion (small amount)	No obvious abnormal internal hemorrhoid in colon		Bronchoalveolar lavage fluid smear: no special infection, no malignant cells. Special staining results: PAS (-), silver hexamine staining (-), acid-fast staining (-) (sigmoid colon) colon mucosa tissue 2 pieces, showed chronic inflammation.
450333	201020	2017-03-29	2017-04-27	1900-01-29	Heterosexual	2	1	49	0	0	0	1	0	0	1	None	0	1	0	6	2	0.01	1	78.2	3.75	0	0.99	0	0.72	1	2.55	0	7.84	0	1	0	1	0	1	0	2	Thick echogenicity of liver parenchyma; liver cyst; rough gallbladder wall		Multiple faint patchy shadows were scattered in both lungs, considering the possibility of PCP infection. It was recommended to reexamine after treatment. Bronchiolitis in both lungs. There was a little consolidation in the lingual segment of the left lung. A small pericardial effusion. Slightly low-density nodules in the right lobe of the liver, internal nodular enhancement, hemangioma? Please c…	Sinus Tachycardia T-Wave Abnormal ECG	Tricuspid regurgitation (mild) diastolic dysfunction	The nature of total colonic hyperplasia is undetermined		Bronchoalveolar lavage fluid smear: a small number of epithelial cells were observed, and malignant cells were not identified; special staining results: PAS (-), silver hexamine staining (-), acid-fast staining (-); CMV fluorescence quantitative PCR (+); mycobacterial species identification gene detection (-). Bronchoalveolar lavage fluid brushing: epithelial cells, phagocytes and a small number …
351125	151877	2013-09-12	2013-10-10	1900-01-28	Homosexual	1	1	22	0	1	0	0	0	0	1	Tuberculosis	0	0	0	3	2	0.01	1	92	3.78	0	0.99	0	0.64	1	2.59	0	4.69	0	0	0	0	0	5	1	2		Multiple abnormal intracranial signal lesions, considering 1. Occupancy - lymphoma? 2. infectious lesions - Toxoplasma infection? Tuberculosis? Further examination is recommended. Right lateral deviation of midline structures, please combine with clinical findings.	1. Multiple morphological lesions in the right lung, considering inflammatory lesions - fungal infection is not excluded. 2. right pleural effusion with partial atelectasis of the right lower lobe. 3. Right pleural effusion after PICC catheterization. The right transverse spinous muscles of L2, L3, and L4 were swollen with reduced density and tended to be inflamed, combined with clinical practice…
374461	162340	2014-06-19	2014-07-22	1900-02-02	Heterosexual	2	0	28	0	1	0	0	0	0	1	Car accident thoracic trauma	0	1	0	199	2	0.19	1	95.2	3.83	0	0.99	0	0.55	1	2.52	0	4.79	0	0	0	0	1	1	0	2	Incomplete septate uterus? Thickened echogenicity of liver parenchyma Hilar lymph nodes showed rough gallbladder wall Gallbladder polypoid lesions Calcified lesions in the right kidney Left renal cyst		1. multiple lesions in both lungs, considering pulmonary tuberculosis (hematogenous disseminated type); reexamination after treatment is recommended. 2. local pleural adhesion on the left side.	Sinus Tachycardia Interval Abnormal Q Wave Abnormal ECG	A small amount of regurgitation was observed on the tricuspid valve, and trace mitral regurgitation
403666	177815	2015-08-03	2015-08-11	1900-01-08	Homosexual	1	1	18	0	1	0	0	0	0	0	None	0	0	0	808	0	0.86	1	156	4.58	0	0.99	0	1.09	0	3.18	1	5.09	0	0	0	0	0	1	0	2								(Mass at left buttock) Epidermoid cyst
391476	171655	2015-02-11	2015-03-26	1900-02-12	Blood transfusion	3	1	26	0	1	0	0	0	0	0	Allergy to wormwood and alcohol Psychiatric disorders with previous use of foscarnet sodium	0	0	1	2	2	0.01	1	98	1.75	0	1	0	0.28	1	1.1	0	5.96	0	0	0	0	0	1	0	2	Coarse echogenicity of liver parenchyma Intrahepatic hyperechogenicity (uneven distribution of fat?) Rough gallbladder wall	Pelvic MRI showed no significant abnormalities. Multiple enlarged lymph node shadows around the mesentery and posterior peritoneum in the lower abdomen, please combine with clinical findings.	1. multiple enlarged lymph nodes in the retroperitoneum and mesenteric root, and further examination is recommended. 2. slightly dilated bowel effusion, combined with clinical history.
420473	184840	2016-02-25	2016-04-09	1900-02-13	Heterosexual	2	1	62	1	0	0	0	0	1	1	Coronary heart disease, gout, herpes zoster	0	1	1	3	2	0.01	1	99	2.13	0	1	0	0.38	1	1.04	0	11.14	0	0	1	0	0	1	0	2	Rough gallbladder wall, multiple stones in left kidney, multiple cysts in left kidney, left pleural effusion, lower limb atherosclerosis with plaque formation		Diffuse inflammation, lobar inflammatory consolidation of the lower lobe. A small amount of pleural effusion.		Decreased diastolic function of a small amount of tricuspid regurgitation			Sputum smear: well-differentiated respiratory epithelial cells and inflammatory cells were observed, without clear specific infection and malignant cells. Special staining results: PAS (-), silver hexamine staining (-), acid-fast staining (-). Bronchoalveolar lavage fluid brushing: a large number of epithelial cells were observed, some cells accumulated into clusters, with mild atypia. Please fol…
411348	181660	2015-11-24	2015-12-04	1900-01-10	Homosexual	1	1	22	0	1	0	0	0	0	0	None	0	0	0	218	1	0.26	1	144	2.42	0	1	0	0.8	1	1.28	0	5.16	0	0	0	0	0	1	0	2	Coarse echogenicity of liver parenchyma Splenomegaly		Multiple slightly enlarged lymph node shadows were observed behind both sides of the neck. Please combine with clinical findings. There was no significant intracranial abnormality. Inflammation of the left maxillary, ethmoid and frontal sinuses.			Internal hemorrhoid
382256	167775	2014-10-31	2014-11-06	1900-01-06	Homosexual	1	1	37	0	0	1	0	0	0	1	None	0	1	0	27	2	0.03	1	120.2	2.73	0	1	0	0.88	1	1.47	0	4.72	0	0	0	0	0	1	0	2			1. Nodular abnormal hypodense shadows in the medial segment of the left lobe of the liver and the right lobe of the liver, and contrast-enhanced CT or MRI is recommended for further examination. 2. partial consolidation in the right lower lobe.					Bronchoalveolar lavage fluid smear: a large number of neutrophils and pink exudate were observed, consistent with suppurative inflammatory changes. Special staining results: PAS (-), silver hexamine staining (-), acid-fast staining (-).
273455	102724	2009-01-06	2009-03-13	1900-03-06	Homosexual	1	1	56	1	0	0	0	1	0	1	Genital herpes	0	0	0	8	2	0.05	1	103.2	2.99	0	1	0	0.4	1	2.35	0	5.45	0	0	0	0	0	1	0	2	Rough liver echo with fatty liver (mild) moderate to strong echo (hemangioma? Adipose tissue?) Rough gallbladder wall, small spleen, no ascites, no pleural effusion in supine position		Imaging findings considered bilateral pneumonia (interstitial) with local lung tissue consolidation in lower lobes of both lungs					1. Centrifugal smear of bronchoalveolar lavage fluid: a large number of phagocytes, a small number of lymphocytes, and exfoliated bronchial epithelial cells, more multinucleated giant cells, no viral inclusion body structure, no fungal hyphae and spores, no malignant tumor cells. Special examination and diagnosis results: silver hexamine staining (-), acid-fast staining (-), CMV (-), PCP (-)
245183	105317	2009-05-22	2009-07-23	1900-03-02	Homosexual	1	1	50	1	0	0	0	1	0	1	None	0	1	0	19	2	0.09	1	94.5	3.3	0	1	0	0.72	1	2.34	0	6.64	0	1	0	0	0	1	0	2				Sinus Tachycardia Other Normal ECG
423440	187629	2016-05-03	2016-05-17	1900-01-14	Heterosexual	2	0	61	1	0	0	0	0	1	1	None	0	0	0	72	2	0.19	1	113	4.04	0	1	0	0.86	1	2.74	0	7.81	0	0	0	0	0	1	0	2		Cranial MRI scans and contrast-enhanced scans showed no significant intracranial abnormalities. Cystic foci in right mastoid process, chronic inflammatory changes? Please combine with clinical. Sinusitis.	Ground glass nodules were observed in posterior segment of left upper lobe, considering the possibility of inflammatory nodules, re-examination was recommended. There was a little chronic inflammation in the lingual segment of the upper lobe of the left lung. Slightly enlarged lymph nodes in the mediastinum. Panlobular emphysema in the right lower lobe.		Slightly greater diastolic dysfunction		Esophagitis (LA-A) Chronic non-atrophic gastritis with bile duodenitis Helicobacter pylori (+)
352827	153272	2013-10-24	2013-11-03	1900-01-10	Homosexual	1	1	22	0	1	0	0	0	0	0	History of appendectomy	0	0	0	6	2	0.04	1	185.1	4.06	0	1	0	0.83	1	2.73	0	8.41	0	1	0	1	0	1	0	2	Thick echogenicity of liver parenchyma, increased echogenicity of intrahepatic portal sheath system, rough gallbladder wall, bilateral cholestatic ascites		Pneumonia in both lungs, high possibility of PCP infection. Pneumothorax, mediastinal and subcutaneous emphysema.					Bronchoalveolar lavage fluid smear: Pneumocystis carinii spores were found, consistent with PCP infection. Special staining results: PAS (-), silver hexamine staining (+), acid-fast staining (-)
383402	167669	2014-10-29	2014-11-29	1900-01-31	Homosexual	1	1	38	0	0	1	0	0	0	1	None	0	0	0	46	2	0.12	1	119	4.31	0	1	0	1.03	0	2.93	0	9.85	0	0	0	0	1	1	0	2		There were multiple abnormal ring enhancement shadows in the right parietal lobe, with significant surrounding edema, which was considered to be an infectious lesion - Toxoplasma gondii infection was not excluded.	Liver and spleen enlargement. Calcifications in the tail of the pancreas were scattered in both lungs. Left lower pneumonia sex cord shadow.		II. Tricuspid regurgitation (mild)
360120	154939	2013-12-08	2013-12-23	1900-01-15	Homosexual	1	1	37	0	0	1	0	0	0	0	Lower limb fracture	0	1	1	7	2	0.02	1	93.5	2.1	0	1.01	0	0.5	1	1	0	4.62	0	0	0	0	0	1	0	2	Splenomegaly	Full liver, enlarged spleen	1. Mild infection in both lungs and enlargement of 7 groups of lymph nodes in the mediastinum are recommended to be reexamined after treatment. 2. small nodular lesions in the right lower lobe, followed by observation. 3. local pleural thickening on both sides.	Sinus Rhythm Normal ECG	Tricuspid regurgitation (small amount)
379888	166071	2014-09-17	2014-10-08	1900-01-21	Homosexual	1	1	39	0	0	1	0	0	0	0	None	0	1	0	207	1	0.34	1	99.2	2.18	0	1.01	0	0.29	1	1.46	0	6.97	0	0	0	0	0	1	0	2	Diffuse liver disease, ascites, heterogeneous hypoechogenicity, liver abscess, rough gallbladder wall, multiple gallstones in bilateral gallbladder, pleural effusion		Low density mass, elevation of the right diaphragmatic dome, and patchy atelectasis of the middle and lower lobes of the right lung. Inflammatory patch in lingual segment of left lung. Right pleural effusion.	Sinus Tachycardia Other Normal ECG	Tachycardia			Puncture smear of liver abscess showed a large number of inflammatory necrotic material, without clear specific pathogens and tumor cells. Special staining results: PAS (-), silver hexamine staining (-), acid-fast staining (-).
446280	199239	2017-02-16	2017-03-07	1900-01-19	Homosexual	1	1	32	0	0	1	0	0	0	1	HBsAg (+) hypertension, coronary artery disease, diabetic appendectomy	0	0	0	366	0	0.4	1	108	2.37	0	1.01	0	0.24	1	1.75	0	5.07	0	1	1	1	0	1	0	2	Mixed echo, considering abscess, calcification, gallbladder and spleen thickness		Low-density mass shadow in the right lobe of the liver, which was considered to be a possible liver abscess. Please combine with the clinical history, further examination and verification are recommended. Calcifications in right lobe of liver. The spleen was slightly enlarged and the gallbladder wall was thickened. Very small right pleural effusion; small pelvic effusion. Fiber streaks in the low…	Sinus Rhythm with Sinus Arrhythmia Normal ECG
423992	187755	2016-05-05	2016-05-24	1900-01-19	Homosexual	1	1	33	0	0	1	0	0	0	0	None	0	0	0	94	2	0.08	1	136	2.45	0	1.01	0	0.78	1	1.34	0	6.26	0	1	0	0	0	1	0	2	Re-examination of nodule with coarse echogenicity of liver parenchyma	1, abnormal high signal intensity in the left thalamus and frontal lobe on DWI, which was considered to be the possibility of new cerebral infarction, was reviewed on follow-up. 2. Abnormal signal in the left thalamus: old infarction was considered. 3. Pontine lacunar infarction. 4, punctate ischemic lesions in the right frontal lobe.	Paraseptal emphysema in both upper lobes, slightly enlarged lymph nodes in bilateral axillae	Sinus Rhythm Abnormal T-Wave Abnormal ECG				Cerebrospinal fluid smear: a small number of lymphoid cells were observed, without malignant cells.
400970	176448	2015-06-26	2015-07-14	1900-01-18	Homosexual	1	1	22	0	1	0	0	0	0	0	None	0	0	0	37	2	0.04	1	110.2	2.79	0	1.01	0	0.56	1	1.79	0	4.86	0	1	0	0	0	1	0	2	Thickened echogenicity of liver parenchyma Gallbladder polypoid lesions Thyroid color Doppler ultrasonography showed significant abnormalities Right cervical lymph nodes	Nodular enhanced lesions at the diaphragmatic dome of the right lobe of the liver, of undetermined nature, were followed up for observation. Small cyst in left kidney.	1. interstitial inflammation in both lungs, reexamined after treatment. 2. multiple axillary lymph nodes on both sides. 3. local thickening of both pleura.
365811	157465	2014-02-18	2014-03-21	1900-01-31	Homosexual	1	1	43	0	0	0	1	0	0	1	None	0	1	0	11	2	0.02	1	91.7	2.96	0	1.01	0	0.49	1	1.95	0	4.33	0	0	0	0	0	1	0	2	Coarse echogenicity of liver parenchyma, multiple hyperechogenicity, and small spleen without ascites		The possibility of hemangioma in the right lobe of the liver was high. Intra-abdominal bowel dilatation, pneumatosis, effusion, intestinal obstruction? The bowel wall is slightly thickened and intensified--intra-abdominal infection? Please combine with clinical. The two pulmonary cord shadows were followed up for observation. A small amount of bilateral pleural effusion.	Sinus Rhythm Normal ECG		Colitis	Multiple small polyps in duodenal bulb HP (+) Esophageal mucosal bulging lesions (endoscopic ultrasonography is recommended) Esophageal giant ulcer Chronic superficial gastritis HP (+)	(Duodenum) 2 pieces of duodenal mucosal tissue, showing chronic inflammation; (esophagus) 5 pieces of mucosal tissue covered with stratified scaly epithelium, showing chronic inflammation, a large number of inflammatory cell infiltration in the interstitium, histiocytosis, visible suspected cell inclusion bodies, not excluding CMV infection; and see 1 piece of inflammatory exudation tissue, showi…
451370	201502	2017-04-11	2017-05-11	1900-01-30	Blood transfusion	3	1	52	1	0	0	0	1	0	0	Neurodermatitis	0	0	1	95	2	0.12	1	105.4	2.97	0	1.01	0	0.69	1	1.84	0	5.03	0	0	0	0	0	1	0	2	Multiple hepatic cysts, rough gallbladder wall, partial enlargement of cervical and retroauricular lymph nodes		Inflammation in both lungs, some with high possibility of bronchiolitis. Multiple cysts.		Diastolic dysfunction			Bronchoalveolar lavage fluid smear: respiratory epithelial cells and a small number of inflammatory cells were observed, and acid-fast staining positive bacilli were observed, consistent with tuberculosis infection; special staining results: PAS (-), silver hexamine staining (-), acid-fast staining (+); CMV fluorescence quantitative PCR (+); mycobacterial strain identification gene detection (+).…
410675	181191	2015-11-10	2015-11-23	1900-01-13	Homosexual	1	1	34	0	0	1	0	0	0	0	Abscess syphilis	0	1	1	87	2	0.08	1	115	3.11	0	1.01	0	0.56	1	2.01	0	4.3	0	1	0	0	0	1	0	2	Left renal cyst		Secondary pulmonary tuberculosis in the left upper lobe.		Pericardial effusion (small amount)			(Needle aspiration smear of cervical lymph nodes) showed well-differentiated lymphocytes and stromal cells, but no malignant cells or special pathogens; special staining results: PAS (-), hexamine silver staining (-), acid-fast staining (-).
362271	154366	2013-11-22	2014-01-22	1900-03-01	Homosexual	1	1	35	0	0	1	0	0	0	1	None	0	0	0	1	2	0.01	1	109.8	3.18	0	1.01	0	0.41	1	1.94	0	7.06	0	0	0	1	0	1	0	2	Coarse liver echo		1. interstitial inflammation in both lungs with mild local bronchiectasis in both lower lungs; PCP? It is recommended to reexamine after treatment. 2. local pleural thickening on both sides.	Voltage standard abnormal ECG for sinus rhythm left ventricular hypertrophy				Alveolar lavage fluid: Pneumocystis carinii spores were found, consistent with PCP infection. Special staining results: PAS (-), silver hexamine staining (+), acid-fast staining (-)
403559	176775	2015-07-06	2015-08-05	1900-01-30	Homosexual	1	1	36	0	0	1	0	0	0	1	Facial paralysis	0	1	1	33	2	0.07	1	119	3.73	0	1.01	0	0.49	1	2.6	0	6.88	0	0	0	0	0	1	0	2	Coarse echogenicity of liver parenchyma, multiple moderate to strong echoes, hemangioma? Rough gallbladder wall		Imaging findings showed diffuse interstitial inflammation in both lungs, considering the possibility of PCP; it was recommended to further examine the possibility of hemangioma in combination with clinical examination (3, Figures 3-109 and 126).	Voltage standard abnormal ECG for sinus rhythm left ventricular hypertrophy	Tricuspid regurgitation (mild)			Bronchoalveolar lavage fluid smear: Pneumocystis carinii spores were seen, considering PCP infection; special staining results: PAS (-), silver hexamine staining (+), acid-fast staining (-); CMV fluorescence quantitative PCR (-).
409815	180545	2015-10-23	2015-11-10	1900-01-18	Homosexual	1	1	24	0	1	0	0	0	0	0	Suspected cephalosporin allergy	0	1	1	20	2	0.05	1	125	4.21	0	1.01	0	1.34	0	2.32	0	6.13	0	1	0	0	0	1	0	2			There were punctate calcifications in the left lateral lobe of the liver, and the rest showed no significant abnormality.	Voltage standard abnormal ECG for sinus rhythm left ventricular hypertrophy
433523	191831	2016-08-14	2016-09-23	1900-02-09	Homosexual	1	1	22	0	1	0	0	0	0	0	"Ichthyosis" Hemorrhoid Surgery	0	0	0	6	2	0.02	1	124	4.88	0	1.01	0	0.82	1	3.59	1	7.93	0	0	1	0	0	1	0	2			Multiple spotty high-density shadows and calcifications in the right lobe of the liver? Infectious lesions in both lower lungs. Pneumomediastinum. Subcutaneous emphysema in the neck, left chest. Interstitial inflammation in both lungs, consider PCP, high possibility of combined CMV, please combine with clinical history. Punctate calcifications.		Full form			Bronchoalveolar lavage fluid: well-differentiated respiratory epithelial cells and a small number of inflammatory cells were observed, and pathogens with positive hexaamine silver staining were observed, consistent with pulmonary PCP infection. Special staining results: PAS (-), silver hexamine staining (+), acid-fast staining (-); CMV fluorescence quantitative PCR (+). Bronchoalveolar lavage flu…
396047	173506	2015-04-08	2015-04-11	1900-01-03	Homosexual	1	1	22	0	1	0	0	0	0	1	None	0	0	0	44	2	0.21	1	71.2	1.65	0	1.02	0	0.3	1	0.92	0	7.49	0	0	0	0	0	2	0	2	Coarse echogenicity of liver parenchyma, enlarged liver, splenomegaly, abdominal effusion with dense septa			ST segment abnormality secondary to sinus tachycardia
416912	183413	2016-01-15	2016-02-24	1900-02-09	Homosexual	1	1	27	0	1	0	0	0	0	0	None	0	0	0	83	2	0.24	1	83	2.01	0	1.02	0	0.56	1	1.04	0	11.19	0	0	0	0	0	1	0	2	Increased echogenicity of intrahepatic portal sheath system; large spleen; rough gallbladder wall; enlarged cervical lymph nodes		Scattered inflammation in both lungs. Multiple slightly enlarged lymph nodes in bilateral armpits and mediastinum, hepatosplenomegaly	Sinus Tachycardia Other Normal ECG	Enlarged left atrium			(Needle aspiration smear of right cervical lymph node) showed many atypical lymphocytes and a large number of necrotic material, and nuclear debris, which was considered to be high-grade lymphoma, and ultrasound-guided biopsy was recommended; special staining results: PAS (-), silver hexamine staining (-), acid-fast staining (-), Gram staining (-). Bronchoalveolar lavage fluid smear: no special i…
397197	173379	2015-04-04	2015-05-11	1900-02-06	Homosexual	1	1	23	0	1	0	0	0	0	0	None	0	0	0	12	2	0.03	1	113.2	2.7	0	1.02	0	0.57	1	1.69	0	7.15	0	1	0	0	0	1	0	2	Re-examination of nodule with coarse echogenicity of liver parenchyma	For enhanced lesions in the right lobe of the liver, the possibility of small hemangioma was considered. It was recommended to combine with clinical practice. Inflammation in both lungs	Interstitial inflammation in both lungs, considering high possibility of PCP.	Voltage standard abnormal ECG for sinus rhythm left ventricular hypertrophy	Dynamic observation of full shape			Bronchoalveolar lavage fluid smear: fungal hyphae and spores were found. Special staining results: PAS (-), silver hexamine staining (+), acid-fast staining (-) bronchoalveolar lavage fluid smear: fungal hyphae and spores were found. Special staining results: PAS (-), silver hexamine staining (+), acid-fast staining (-) CMV fluorescence quantitative PCR (+)
450332	200893	2017-03-27	2017-04-27	1900-01-31	Homosexual	1	1	28	0	1	0	0	0	0	0	None	0	0	0	9	2	0.07	1	98	2.78	0	1.02	0	0.21	1	2	0	7.47	0	0	0	0	0	1	0	2	Coarse echogenicity of liver parenchyma Splenomegaly with double lumen effusion		1. secondary pulmonary tuberculosis of the left lung, with cavitation, and multiple disseminated lesions. 2. left hilar lymphadenopathy, lymphatic tuberculosis? 3. left pleural effusion, and pulmonary atelectasis. Compared with chest CT performed on March 16, 2017, the extent of left pulmonary cavity and consolidation increased, pulmonary disseminated foci increased significantly, and left pleura…		Diastolic dysfunction			Bronchoalveolar lavage fluid smear: respiratory epithelial cells and a small number of inflammatory cells were observed, and tumor cells were identified; special staining results: PAS (-), silver hexamine staining (-), acid-fast staining (-); CMV fluorescence quantitative PCR (-); mycobacterial strain identification gene detection (-). Tracheoscopic brushing: well-differentiated respiratory epith…
379013	165655	2014-09-08	2014-09-23	1900-01-15	Homosexual	1	1	25	0	1	0	0	0	0	0	None	0	1	1	33	2	0.05	1	52.2	2.78	0	1.02	0	0.72	1	1.76	0	5.92	0	0	0	0	0	1	0	2	Coarse echogenicity of liver parenchyma		High-density nodules in the right lung, considering chronic inflammation; tuberculosis to be excluded, please combine with clinical findings. Low-density changes in the cardiac chambers, combined with medical history, were considered to be caused by anemia.	Sinus Tachycardia Other Normal ECG
242648	104934	2009-05-12	2009-05-22	1900-01-10	Heterosexual	2	1	39	0	0	1	0	0	0	0	Left upper lung knife stab wound	0	1	1	7	2	0.04	1	86.4	2.97	0	1.02	0	0.67	1	2.34	0	5.54	0	0	0	0	0	1	0	2	1. fatty liver (mild) 2. more significant enlargement of the right side of multiple cervical lymph nodes		Inflammation in left lower lobe and right middle lobe Upper mediastinal lymphadenopathy, please combine with clinical findings	Normal sinus rhythm ECG,				(Centrifugal smear of bronchoalveolar lavage fluid) showed a large number of dephagocytes, a small number of mononuclear cells, no fungal hyphal spores and inclusions, no tumor cells. Special staining results: silver hexamine staining (-), acid-fast staining (-) immunohistochemical results: CMV (-), PCP (-)
390709	170755	2015-01-16	2015-03-16	1900-02-28	Homosexual	1	1	28	0	1	0	0	0	0	0	Hepatitis B	0	1	1	1	2	0.01	1	84	3.09	0	1.02	0	0.59	1	2.03	0	9.45	0	0	1	1	0	1	0	2	Diffuse liver disease Rough gallbladder wall	There were no intracranial manifestations of meningitis. It is recommended to reexamine the right inferior turbinate hypertrophy with widening of the clear compartment cavity and antral gastritis on both sides at follow-up. The left adrenal gland was thickened, considering cortical hyperplasia was not excluded. 2. slightly enlarged lymph nodes in the hilar region and posterior peritoneum, followe…	The clear compartment cavity was widened; no abnormal density fatty liver was observed in the brain parenchyma. The left adrenal gland was thick, not excluding the mass. Please combine with clinical practice. Granulomatous micronodule in right middle lobe; few local cords. Mild fatty liver. The left adrenal gland was thickened. Please combine with clinical.	Sinus Rhythm with Sinus Arrhythmia Normal ECG				Cerebrospinal fluid smear: no malignant cells seen. Cerebrospinal fluid: Lymphoid cells and suspicious cryptococcus were found. Please combine with clinical diagnosis. Special staining results: PAS (±), hexaamine silver staining (-), acid-fast staining (-) cerebrospinal fluid smear: no tumor cells.
448338	200090	2017-03-07	2017-04-01	1900-01-25	Homosexual	1	1	28	0	1	0	0	0	0	0	None	0	0	1	198	2	0.32	1	140	3.14	0	1.02	0	0.36	1	2.27	0	6.41	0	0	0	0	0	1	0	2	Polypoid lesion of gallbladder Splenomegaly	Cranial MRI scans and contrast-enhanced scans showed no significant abnormalities. Sinusitis.	Diffuse lesions in both lungs, considering the possibility of PCP with non-specific infection, it is recommended to reexamine the interlobular septal thickening in both lungs after combined clinical treatment, considering interstitial edema. There were multiple small lymph nodes in the axilla and mediastinum on both sides.		Mitral regurgitation (mild)			Bronchoalveolar lavage fluid smear: see Pneumocystis carinii spores, considered as PCP infection; special staining results: PAS (-), silver hexamine staining (+), acid-fast staining (-); CMV fluorescence quantitative PCR (+); mycobacterium species identification gene detection (-). Bronchoalveolar lavage fluid smear: epithelial cells and inflammatory cells were observed, and malignant cells were …
413265	182036	2015-12-06	2015-12-29	1900-01-23	Heterosexual	2	1	26	0	1	0	0	0	0	1	Ulcer blurred vision	0	1	0	17	2	0.06	1	111	3.21	0	1.02	0	0.69	1	2.08	0	9.21	0	0	0	0	0	1	0	2	Thickened echogenicity of liver parenchyma, splenomegaly, hilar lymph nodes	Abnormal signal changes in the right cerebral hemisphere, splenium of corpus callosum and left occipital lobe, combined with clinical, virus-related brain injury? Ischemic changes due to vascular inflammation? Please combine with clinical. Softening foci were formed in the right external capsule area.	Interstitial inflammatory changes in both lungs, considering high possibility of PCP infection, followed by reexamination. There were multiple small lymph nodes in the axilla and mediastinum on both sides. Liver and spleen enlargement, please combine with clinical practice.
386331	169951	2014-12-25	2015-01-06	1900-01-12	Blood transfusion	3	0	38	0	0	1	0	0	0	1	None	0	1	1	98	2	0.29	1	114	3.24	0	1.02	0	0.91	1	1.91	0	5.39	0	0	0	0	0	1	0	2	Hyperechogenicity, considering the possibility of hemangioma without ascites	Intracranial multiple lesions, AIDS-related encephalitis changes, it is recommended to combine with clinical. Bilateral ethmoidal antrum.	Small nodular foci in the right lower lung, and the possibility of inflammatory foci was considered. Interstitial changes in both lower lungs; bullae in the left lower lung. A small amount of pleural effusion. Left adnexal follicle? Further check if necessary.
408888	179740	2015-09-26	2015-10-29	1900-02-02	Homosexual	1	1	69	2	0	0	0	0	1	1	Myocardial infarction Hyperlipidemia Alcohol allergy, penicillin allergy	0	1	0	165	2	0.15	1	122	3.65	0	1.02	0	0.87	1	2.23	0	6.12	0	0	0	0	0	1	0	2	Multiple cysts in liver, slightly enlarged spleen		Left pleural effusion with left upper and lower lobe atelectasis. A small nodule of ground-glass opacity in the right lower lobe was recommended for tracing. Chronic inflammatory disease. Multiple enlarged lymph nodes were observed in bilateral hilum and mediastinum (including the periphery of inferior and posterior mediastinal aorta) as well as bilateral armpits, hepatic hilar region and retrope…	Poor increment of low voltage R wave of QRS in limb leads in sinus rhythm, please combine with abnormal change of clinical ST, please combine with abnormal clinical ECG	Aortic valve calcification with reduced diastolic function associated with a small amount of regurgitation			Pleural fluid smear: no malignant cells seen. Pleural fluid smear: a large number of lymphocytes and mesothelial cells were found, without malignant cells. Pleural fluid smear: a large number of lymphocytes and mesothelial cells were found, without clear tumor cells.
420585	185165	2016-03-04	2016-04-11	1900-02-07	Homosexual	1	1	33	0	0	1	0	0	0	0	None	0	0	0	39	2	0.06	1	135	4.23	0	1.02	0	0.64	1	2.92	0	5.64	0	0	0	0	0	1	0	2			Multiple small nodular low-density lesions of undetermined nature in the right lobe of the liver; enhanced scanning was recommended. Diffuse lesions in both lungs, considering PCP with high possibility of non-specific infection in both lower lobes, reexamination after treatment					Bronchoalveolar lavage fluid smear: see Pneumocystis carinii spores, considered as PCP infection; special staining results: PAS (-), hexamine silver staining (+), acid-fast staining (-); CMV fluorescence quantitative PCR (+).
395381	172154	2015-03-02	2015-04-22	1900-02-20	Homosexual	1	1	37	0	0	1	0	0	0	1	Cefotaxime Capsules and Metamizole Sodium Allergy after Left Groin Surgery	0	0	1	24	2	0.05	1	104	4.94	0	1.02	0	1.12	0	3.19	1	7.15	0	0	0	0	0	1	0	2	Coarse echogenicity of liver parenchyma, visible hilar lymph nodes (without ascites)		Scattered ground-glass opacities in both lungs, combined with clinical consideration of PCP with CMV infection.				Chronic superficial gastritis HP (+)	Bronchoalveolar lavage fluid smear: Pneumocystis carinii spores were seen, consistent with PCP infection; special staining results: PAS (-), silver hexamine staining (+), acid-fast staining (-); CMV fluorescence quantitative PCR (+).
352139	153025	2013-10-17	2013-10-26	1900-01-09	Heterosexual	2	0	24	0	1	0	0	0	0	0	None	0	0	0	368	0	0.3	1	141	4.99	0	1.02	0	1.4	0	2.93	0	4.99	0	0	0	0	0	1	0	2				Sinus Rhythm Normal ECG
446804	199613	2017-02-24	2017-03-14	1900-01-18	Homosexual	1	1	39	0	0	1	0	0	0	0	None	0	0	0	40	2	0.09	1	89	2.17	0	1.03	0	0.76	1	0.87	0	7.08	0	0	1	0	0	1	0	2			1. infectious lesions in both lungs, with interstitial fibrosis changes in both lungs, please combine with laboratory tests; 2. multiple slightly larger lymph nodes in the mediastinum and armpit, please reexamine.
441821	196803	2016-12-15	2017-01-06	1900-01-22	Homosexual	1	1	22	0	1	0	0	0	0	0	None	0	0	0	189	2	0.14	1	123	2.26	0	1.03	0	0.48	1	1.19	0	6.36	0	1	0	0	0	1	0	2	Multiple cervical lymphadenopathy, considering reactive hyperplasia and splenomegaly		Multiple enlarged lymph nodes in bilateral axillae, multiple small lymph nodes in abdominal cavity and posterior peritoneum. Hepatosplenomegaly.	Sinus Tachycardia Other Normal ECG				(Cervical lymph nodes) Lymphoproliferative disease, no special infection; immunohistochemical results: CD20 (+), CD21 (+), CD23 (+), CD3 (+), CD5 (+), Ki-67 (+), PAX-5 (-), CD45RO (-), Cyclin D1 (-), bcl-2 (-), CD10 (-), HSV1 (-), HSV2 (-); in situ hybridization: EBER (-).
431775	191063	2016-07-25	2016-09-01	1900-02-07	Homosexual	1	1	45	0	0	0	1	0	0	1	Herpes zoster syphilis	0	0	0	2	2	0.01	1	63.2	2.32	0	1.03	0	0.44	1	1.53	0	7.1	0	1	1	0	0	1	0	2	Atherosclerotic plaques in both lower limbs	Multiple abnormal intracranial signal lesions, considering the possibility of infectious lesions. The possibility of inflammatory pseudotumor was considered in combination with clinical liver S5; the possibility of hepatic S6 hemangioma was high. Please combine with clinical findings and make follow-up observation. Multiple cysts in both kidneys. Splenomegaly.	Low-density shadows were observed in the right basal ganglia region and left frontoparietal lobe, and further examination with contrast-enhanced MR was recommended. Left maxillary sinus, ethmoid sinus and sphenoid sinusitis. 1. small parapulmonary nodules in the left lower lobe, close observation is recommended. 2. micronodules in the right upper lobe and left lower lobe, and reexamination is rec…					(Left cingulate gyrus) A large number of diffusely distributed atypical lymphocyte infiltrates were observed, with large and dark nuclei and irregular shape, during which multiple zonal coagulative necrosis and hemorrhage were observed. Combined with immunohistochemistry, the lesions were consistent with high-grade B-cell lymphoma, which was considered to be diffuse large B-cell lymphoma; immunoh…
410917	181025	2015-11-05	2015-11-26	1900-01-21	Homosexual	1	1	31	0	0	1	0	0	0	1	None	0	0	0	20	2	0.03	1	128	2.38	0	1.03	0	0.54	1	1.4	0	4.02	0	0	1	0	0	1	0	2	Rough gallbladder wall and thick spleen		Micronodules with cavities in the right upper lobe, considering the possibility of fungal infection, were recommended for reexamination after treatment. Left pneumonic lesion, reexamined after treatment. Mild fatty liver. Calcifications in right lobe of liver. The possibility of ligament attachment was considered in the left medial lobe of the liver, and please follow up for observation.			Colorectal hemorrhoids	CMV esophagitis? Gastric antrum duodenal bulb, mucosal thickening Duodenal bulb ulcer stage A2 bile reflux HP (+)	There were 4 pieces of mucosal tissue covered with scaly epithelium and glandular epithelium, which showed chronic active inflammation, and inclusion body formation in the nucleus was observed. (Antrum) Pyloric gland mucosa tissue 4 pieces, showing chronic inflammation, local mucosal erosion, visible a large number of nuclear inclusion body formation. (Antrum) Four pieces of mucosal tissue covere…
430527	190831	2016-07-19	2016-08-16	1900-01-28	Homosexual	1	1	25	0	1	0	0	0	0	0	None	0	1	1	79	2	0.13	1	115	2.57	0	1.03	0	0.49	1	1.64	0	6.53	0	0	0	0	0	1	0	2	Splenomegaly		Portal mass, poorly demarcated from the pancreas, undetermined nature, lymphatic tuberculosis? Multiple slightly larger lymph nodes in the hilar region and posterior peritoneum, reexamination is recommended. Splenomegaly.	Sinus Rhythm Abnormal T-Wave Abnormal ECG				Bronchoalveolar lavage fluid smear: epithelial cells, phagocytes and a small number of inflammatory cells, no malignant cells; special staining results: PAS (-), silver hexamine staining (-), acid-fast staining (-); CMV fluorescence quantitative PCR (-); mycobacterial species identification gene detection (-). Bronchoalveolar lavage fluid brushing: epithelial cells and phagocytes are seen, withou…
432044	191486	2016-08-04	2016-09-05	1900-02-01	Homosexual	1	1	51	1	0	0	0	1	0	1	Hypertension	0	0	0	21	2	0.03	1	83.4	2.89	0	1.03	0	0.44	1	1.86	0	7.71	0	1	1	0	0	1	0	2	The echo of liver parenchyma is thick, splenomegaly, hilar lymphadenopathy, nodule observation, liver cyst, gallbladder wall roughness		Thin-walled cavity in the left lower lobe, considering the possibility of fungal infection, cryptococcus? There were a few ground-glass opacity patches and inflammatory lesions in the right upper lobe and left lower lobe, which were reexamined after treatment. Interlobular septal thickening in the right upper lobe. Multiple enlarged lymph nodes in mediastinum, partially fused, poorly demarcated f…	Sinus Tachycardia Other Normal ECG	Diastolic dysfunction			Bronchoalveolar lavage fluid smear: well-differentiated respiratory epithelial cells and a small number of inflammatory cells were observed, without clear malignant cells. Bronchoalveolar lavage fluid smear: well-differentiated respiratory epithelial cells and a small number of inflammatory cells were observed, and malignant cells were not identified; special staining results: PAS (-), silver hex…
402934	175582	2015-06-03	2015-07-28	1900-02-24	Homosexual	1	1	50	1	0	0	0	1	0	1	None	0	0	0	177	2	0.12	1	130.9	3.88	0	1.03	0	0.99	1	2.3	0	7.74	0	0	0	0	0	1	0	2	Coarse echogenicity of liver parenchyma, moderate to strong echogenicity, hepatic hemangioma? Gallbladder polyps Gallbladder wall crystals		Soft tissue density lesions in the initial segment of the sigmoid colon, of undetermined nature, with a high possibility of malignant lesions; multiple slightly larger lymph nodes in the perirectal fat space and inguinal region Multiple nodules in the ascending colon? Prostatic calcification.			Colonic space occupying, methylene blue localization		(Sigmoidectomy) Villous tubular adenoma of the colon, moderate to severe epithelial dysplasia (high-grade intraepithelial neoplasia); no tumor was seen at the resection margins on both sides, and 13 mesenteric lymph nodes showed no tumor. Immunohistochemical results: CK AE1/3 (+), Ki-67 (+), MLH1 (+), MSH2 (+), MSH6 (+), P53 (+), PMS2 (+);
396511	174287	2015-04-30	2015-04-30	1899-12-31	Homosexual	1	1	57	1	0	0	0	1	0	1	Unknown	Unknown	0	0	360	0	0.17	1	132	4.15	0	1.03	0	1.09	0	2.49	0	8.14	0	1	0	0	0	1	0	2
406052	177553	2015-07-27	2015-09-09	1900-02-13	Homosexual	1	1	25	0	1	0	0	0	0	0	None	0	0	1	120	2	0.08	1	150	4.61	0	1.03	0	0.69	1	3.33	1	7.17	0	0	0	0	0	1	0	2			Ground glass opacities were scattered, considering infectious lesions, please combine with clinical practice.	Sinus tachycardia Abnormal ST segment and T wave ECG			Esophagitis Chronic superficial gastritis with erosion HP (+)
361064	153515	2013-10-30	2014-01-07	1900-03-09	Homosexual	1	1	28	0	1	0	0	0	0	0	Acute glomerulonephritis, allergy to a cephalosporin	0	0	0	134	2	0.34	1	167.1	7.18	1	1.03	0	0.59	1	5.83	1	7.68	0	0	1	0	0	1	0	2	Fatty liver (mild) splenomegaly	The liver was full and the spleen was slightly enlarged. A small amount of pleural effusion on both sides. Plain and contrast-enhanced cranial MRI showed no obvious abnormal signs. Enlarged adenoids.		Sinus Rhythm Left Anterior Branch Block Abnormal ECG	Diastolic dysfunction
421852	186836	2016-04-13	2016-04-26	1900-01-13	Heterosexual	2	0	37	0	0	1	0	0	0	1	None	0	0	0	8	2	0.02	1	108	2.74	0	1.04	0	0.54	1	1.74	0	15.21	0	0	0	0	0	1	0	2	Mild fatty liver Hepatic cyst Rough gallbladder wall	Multiple abnormal signal shadows were observed in the frontal lobe, right basal ganglia, brainstem, medulla oblongata and cerebellar hemisphere, which were considered as infectious lesions - tuberculosis was not excluded.	Secondary pulmonary tuberculosis in the left upper lobe, caseous pneumonia. Enlarged lymph nodes in the left hilum, lymphatic tuberculosis? Fatty liver, hepatomegaly, splenomegaly; fatty liver	Sinus Tachycardia Other Normal ECG	Mitral regurgitation (mild) diastolic dysfunction			(Left supraclavicular needle aspiration smear) showed caseous necrosis and a large number of neutrophils, which were considered to be tuberculosis infection in combination with special staining; special staining results: PAS (-), silver hexamine staining (-), acid-fast staining (+).
383857	168521	2014-11-20	2014-12-15	1900-01-25	Homosexual	1	1	50	1	0	0	0	1	0	1	Alcohol allergy diabetes	0	0	0	6	2	0.01	1	115.6	2.96	0	1.04	0	0.69	1	1.89	0	9.73	1	0	0	0	0	1	0	2			Interstitial inflammation in both lungs, PCP? Follow-up review.	Sinus Tachycardia Other Normal ECG	Diastolic dysfunction
378687	165264	2014-08-28	2014-09-11	1900-01-14	Homosexual	1	1	68	2	0	0	0	0	1	1	Blood glucose abnormal	0	0	0	69	2	0.05	1	101	3.43	0	1.04	0	0.64	1	2.21	0	7.25	1	1	0	1	0	1	0	2			There were multiple spotty and cord-like shadows in the right upper lobe, with adjacent bronchial involvement, considering the possibility of secondary pulmonary tuberculosis. Multiple bullae in the right upper lung.		Tricuspid regurgitation (mild) diastolic dysfunction
444195	196870	2016-12-16	2017-02-10	1900-02-25	Homosexual	1	1	32	0	0	1	0	0	0	0	None	0	0	0	36	2	0.07	1	110	3.56	0	1.04	0	0.54	1	2.64	0	8.03	0	0	0	0	0	1	0	2	Rough gallbladder wall Gallbladder polyp		Diffuse ground-glass lesions in both lungs with patchy high-density shadows in both lower lungs, considering the possibility of PCP with non-specific infection in both lower lungs, please combine with clinical history and other examinations, and reexamination after treatment is recommended.	Sinus Tachycardia Other Normal ECG				Bronchoalveolar lavage fluid: well-differentiated respiratory epithelial cells and a small number of inflammatory cells were observed, and pathogens with positive hexaamine silver staining were observed, consistent with pulmonary PCP infection. Special staining results: PAS (-), silver hexamine staining (+), acid-fast staining (-); CMV fluorescence quantitative PCR (-). Bronchoalveolar lavage flu…
406714	179764	2015-09-28	2015-09-30	1900-01-02	Homosexual	1	1	37	0	0	1	0	0	0	1	None	0	0	0	417	0	0.53	1	138	3.94	0	1.04	0	1.47	0	1.88	0	2.72	0	0	0	0	0		0	2
410170	180181	2015-10-13	2015-11-07	1900-01-25	Heterosexual	2	0	36	0	0	1	0	0	0	1	None	0	0	0	31	2	0.1	1	107	4.01	0	1.04	0	0.81	1	2.68	0	8.76	0	0	0	0	0	1	0	2		Multiple abnormal patchy signal shadows in the frontoparietal occipital lobe were considered as demyelinating changes, please combine with clinical practice.	Interstitial inflammation in both lungs, with high possibility of PCP, reexamined after treatment	Sinus Rhythm with Short PR Interval Other Normal ECG	Mitral regurgitation (mild)		Chronic non-atrophic gastritis HP (-)
363527	157231	2014-02-11	2014-02-16	1900-01-05	Heterosexual	2	0	38	0	0	1	0	0	0	1	None	Unknown	0	0	358	0	0.48	1	104.4	4.68	0	1.04	0	1.22	0	2.94	0	6.81	0	0	0	0	0	4	1	2	Endometrial inhomogeneity of ovarian cyst on the right side of cervical cyst, please combine with laboratory examination							(Right fallopian tube and pregnancy lesion) Villous tissue and fallopian tube were observed in coagulation background, and the lesion was consistent with tubal ectopic pregnancy.
397441	174558	2015-05-07	2015-05-11	1900-01-04	Homosexual	1	1	52	1	0	0	0	1	0	1	None	0	0	0	9	2	0.19	1	90	1.42	0	1.05	0	0.23	1	0.62	0	7.21	0	0	0	0	0	2	0	2
415712	183196	2016-01-08	2016-02-02	1900-01-25	Homosexual	1	1	26	0	1	0	0	0	0	0	None	0	0	0	372	0	0.3	1	75	2.03	0	1.05	0	0.35	1	1.04	0	5.37	0	1	1	0	0	1	0	2		Nodular abnormal signal lesions in the left sulcus, combined with clinical history, considered the possibility of intracranial tuberculosis infection.	Subacute hematogenous disseminated pulmonary tuberculosis; left hilar, mediastinal and left axillary lymph node tuberculosis may be large, please clinical tuberculosis. Small left pleural effusion. Heterogeneous hypodense lesions in the prostate, combined with medical history not excluding tuberculosis liquefaction necrosis, enhanced examination is recommended. Multiple enlarged abdominal and pel…	Sinus Tachycardia Other Normal ECG	Second, a small amount of tricuspid regurgitation pericardial effusion (a small amount)			Cerebrospinal fluid smear: individual lymphoid cells were observed, without malignant cells.
425557	186881	2016-04-14	2016-06-14	1900-03-01	Homosexual	1	1	36	0	0	1	0	0	0	0	None	0	0	0	39	2	0.1	1	70.2	2.46	0	1.05	0	0.34	1	1.65	0	8.35	0	0	0	0	0	1	0	2			Secondary tuberculosis of both lungs? Reexamination after treatment; right hilar and mediastinal enlarged lymph nodes, lymphatic tuberculosis? Further examination with enhancement is recommended. Bilateral pleural effusion with atelectasis of both lower lungs. Pericardial effusion. Small cyst? Multiple stones in the left kidney. Hepatomegaly, combined with clinical.		Posterior wall thickening Diastolic function reduction Pericardial effusion (a small amount) Rapid heart rate			Bronchoalveolar lavage fluid: well-differentiated respiratory epithelial cells and a small number of inflammatory cells were observed, and acid-fast staining positive bacilli were observed, which was considered to be tuberculosis infection. Special staining results: PAS (-), silver hexamine staining (-), acid-fast staining (+); CMV fluorescence quantitative PCR (-). Bronchoscopy brush: well-diffe…
398489	174305	2015-04-30	2015-05-26	1900-01-26	Homosexual	1	1	28	0	1	0	0	0	0	0	None	0	0	0	67	2	0.43	1	86	2.52	0	1.05	0	0.48	1	1.38	0	5.95	0	0	0	0	0	1	0	2	Thick echogenicity of liver parenchyma, slightly large spleen, enlarged abdominopelvic lymph nodes	Cranial MR + enhancement showed no significant intracranial abnormality. Thickening of sinus mucosa. Cervical lymph node shadow was enlarged, combined with clinical practice, lymphatic tuberculosis was considered. The right orbital subcutaneous cystic lesion, considering sebaceous cyst may be hepatomegaly and splenomegaly. Multiple enlarged lymph nodes in the abdominal cavity and posterior perito…	There were miliary nodules in both lungs, considering hematogenous disseminated pulmonary tuberculosis. Secondary pulmonary tuberculosis in the right upper lobe (bronchial dissemination). Multiple enlarged lymph nodes were found in left subclavian and armpit, considering lymph node tuberculosis. Reexamination was recommended.			Colonic ulcer with hyperplastic internal hemorrhoids of undetermined nature		(Needle aspiration smear of cervical lymph nodes) showed caseous necrosis, epithelioid histiocytes and neutrophils, which were considered as lymph node tuberculosis in combination with immunohistochemistry; special staining results: PAS (-), silver hexamine staining (-), acid-fast staining (+). (3 pieces) of mucosal tissue in the ileum showed active chronic inflammation, with a large number of hi…
363612	156540	2014-01-20	2014-02-20	1900-01-31	Homosexual	1	1	54	1	0	0	0	1	0	1	Gastric perforation	0	1	0	21	2	0.02	1	97.5	2.53	0	1.05	0	0.63	1	1.47	0	4.94	0	0	0	0	0	1	0	2	Liver cyst with coarse echoes		1. interstitial inflammation in both lungs, reexamined after treatment. 2. nodular calcification in the right lower lobe. 3. calcified lymph nodes in the right hilar region and mediastinum. Contrast-enhanced head CT scan showed no significant intracranial abnormalities. Multiple small cysts; multiple small cysts in both kidneys. Prostatic hypertrophy, prostatitis? It is recommended to combine wit…	Sinus Rhythm Normal ECG	Anterior mitral leaflet cusp hyperechoic, vegetations? Small amount of mitral regurgitation, small amount of aortic regurgitation, good systolic function		Gastric ulcer of undetermined nature Gastric antrum bulge Lesion of undetermined nature Bile gastritis Duodenal bulb stenosis, duodenal erosion HP (+)	Pleural fluid smear revealed Pneumocystis carinii spores, consistent with PCP infection. Special staining results: PAS (-), silver hexamine staining (+), acid-fast staining (-) (gastric body, antrum) showed a large number of atypical lymphocytes diffusely infiltrated in the gastric mucosal tissue, the cells were medium-sized, and the phenomenon of "stellate" was observed. Combined with the immuno…
350183	151412	2013-08-30	2013-09-25	1900-01-26	Homosexual	1	1	26	0	1	0	0	0	0	0	Syphilis	0	0	0	147	2	0.19	1	124	3.03	0	1.05	0	0.63	1	1.75	0	9.5	0	1	0	0	0	1	0	2	Thick echoes of liver parenchyma, little spleen, and a small amount of ascites		1. Bilateral pneumonia, mainly pulmonary interstitial changes, is more likely to PCP, which is absorbed than before. It is recommended to continue treatment and reexamine. 2. local pleural thickening on both sides.	Sinus Rhythm Normal ECG	1. normal inner diameter of each heart chamber 2. Normal thickness and motion of each atrioventricular wall 3. The morphology and structure of each valve showed no significant abnormality. CDFI showed no significant abnormal blood flow in each valve orifice. Normal diameter of main and pulmonary arteries
353873	153970	2013-11-12	2013-11-25	1900-01-13	Homosexual	1	1	51	1	0	0	0	1	0	1	Appendectomy	0	0	0	148	2	0.36	1	124.4	3.09	0	1.05	0	0.51	1	1.98	0	5.17	0	0	0	0	0	1	0	2			Multiple hemangiomas. Multiple small cysts; small cysts in the right kidney. Right hilar and intrapulmonary lesions, inflammatory lesions, pulmonary tuberculosis? Combined with clinical.		No obvious abnormality of intracardiac structure, good systolic function			Bronchoalveolar lavage fluid smear: no malignant cells. Special staining results: PAS (-), silver hexamine staining (-), acid-fast staining (-)
273732	102973	2009-01-21	2009-01-23	1900-01-02	Heterosexual	2	1	28	0	1	0	0	0	0	0	None	0	0	0	198	2	0.21	1	112	3.1	0	1.05	0	0.77	1	2.51	0	5.3	0	0	0	1	0	2	0	2			Chest copy: Increased markings in both lungs, please combine with clinical findings					Centrifugal smear of bronchoalveolar lavage fluid: many phagocytes, a small amount of bronchial epithelial cells detached by lymphocytes, suspicious PC cysts were observed, silver staining and PC immunohistochemistry showed weak positive. Special examination and diagnosis results: silver hexamine staining (+), acid-fast staining (-), CMV (-), PCP (+)
367786	159078	2014-03-30	2014-04-18	1900-01-19	Homosexual	1	1	23	0	1	0	0	0	0	0	None	0	0	0	24	2	0.06	1	105.6	3.15	0	1.05	0	0.42	1	2.43	0	5.1	0	1	0	0	0	1	0	2	Gallstone with coarse echogenicity of liver parenchyma		Interstitial inflammation in both lungs, reexamination after treatment is recommended.	Sinus Tachycardia Other Normal ECG
380137	167139	2014-10-16	2014-10-16	1899-12-31	Homosexual	1	1	33	0	0	1	0	0	0	0	Left ear deafness syphilis right eye vision loss	Unknown	0	0	421	0	0.54	1	158	3.34	0	1.05	0	0.9	1	2.15	0	4.76	0	1	0	0	0	1	0	2	Spleen slightly enlarged Right renal cyst							Cerebrospinal fluid smear: no malignant cells seen.
427259	189526	2016-06-18	2016-07-05	1900-01-17	Homosexual	1	1	27	0	1	0	0	0	0	0	Condyloma acuminatum	0	0	1	15	2	0.03	1	117.4	3.52	0	1.05	0	0.66	1	2.3	0	8.72	0	0	0	0	0	2	0	2	Rough gallbladder wall		1. diffuse ground-glass lesions in both lungs, considering the possibility of PCP infection, it is recommended to reexamine after treatment 2. left pneumothorax, mediastinal and left neck air. 3. hepatic calcifications.		Mitral regurgitation (Mild) Pulmonary regurgitation (Mild)
433977	192588	2016-09-01	2016-09-29	1900-01-28	Homosexual	1	1	33	0	0	1	0	0	0	0	Latent syphilis HBsAg (+)	0	0	0	31	2	0.04	1	120	4.06	0	1.05	0	0.71	1	3	0	8.02	0	1	1	1	0	1	0	2	Thick echogenicity of liver parenchyma Rough gallbladder wall		1. scattered ground-glass opacities in both lungs, PCP is not excluded, please combine with laboratory tests; 2. ground-glass opacities in the right middle lobe, please follow up; 3. multiple small lymph nodes in the mediastinum and both axillary regions.	Sinus tachycardia Left posterior fascicular block abnormal ECG	Second, tricuspid regurgitation (mild) diastolic dysfunction
368294	159726	2014-04-16	2014-04-26	1900-01-10	Heterosexual	2	1	41	0	0	0	1	0	0	1	History of allergic reaction to hemorrhoids, levofloxacin, and clindamycin	0	0	1	88	2	0.15	1	142	4.42	0	1.05	0	0.96	1	2.91	0	6.85	0	0	0	0	0	1	0	2	Coarse echogenicity of liver parenchyma		Interstitial inflammation in both lungs, considering probable PCP, please combine with clinical findings.
359670	154443	2013-11-25	2013-12-03	1900-01-08	Heterosexual	2	0	35	0	0	1	0	0	0	0	Unknown	Unknown	0	0	389	0	0.75	1	130.6	4.51	0	1.05	0	1.2	0	2.64	0	5.2	0	0	0	0	0	1	0	2								(1 o'clock – 2 o'clock and 9 o'clock – 11 o'clock of the cervix) The cervical tissue showed CIN-II-III grade with accumulating glands; (3 o'clock – 8 o'clock and 12 o'clock of the cervix) The cervical tissue showed chronic inflammation with local condyloma-like lesions; the resection margin was clean. 1 o'clock – 2 o'clock and 9 o'clock – 11 o'clock in the cervix) cervical tissue showed CIN-II-II…
386666	169556	2014-12-16	2015-01-20	1900-02-04	Homosexual	1	1	49	0	0	0	1	0	0	1	Sulfonamide allergy,	0	1	0	111	2	0.31	1	92	1.29	0	1.06	0	0.18	1	0.63	0	8.44	0	0	0	0	0	5	1	2	Liver parenchyma echo thick gallbladder wall edema splenomegaly ascites gallbladder wall rough without pleural effusion		Upper leaf bronchiolitis. Interlobular septal thickening in both upper lobes, considering interstitial inflammatory edema. Multiple small lymph nodes in mediastinum and bilateral axillae. Right ethmoidal antrum. The liver was full and the spleen was large. The left and right lobes of the liver showed spotty enhancement in the arterial phase, considering the possibility of benign lesions, and the …	Sinus Tachycardia Other Normal ECG	Diastolic dysfunction		Chronic superficial gastritis with erosion HP (+)	(palatal mucosa) consistent with Kaposi's sarcoma. Immunohistochemical results: CD31 (+), CD34 (+), Desmin (-), HHV8 (-), S-100 (-), SMA (-), vimentin (+), factor VIII (vascular epithelium +). Bronchoalveolar lavage fluid smear: epithelial cells and inflammatory cells were observed, without malignant cells; special staining results: PAS (-), hexamine silver staining (-), acid-fast staining (-); M…
383613	167968	2014-11-05	2014-11-28	1900-01-23	Homosexual	1	1	31	0	0	1	0	0	0	0	None	0	0	0	2	2	0.01	1	80	2.16	0	1.06	0	0.45	1	1.21	0	5.03	0	0	0	1	0	1	0	2	Coarse echogenicity of liver parenchyma			Sinus Tachycardia Other Normal ECG			Esophageal ulcer of undetermined nature? CMV infection? Chronic superficial gastritis HP (+)	(Esophagus) Mucosal tissue showed active chronic inflammation with inflammatory granulation tissue formation and erosion, no epithelial lining was seen, and no specific infection was seen. Immunohistochemical results: CMV (-), CK AE1/3 (-), HSV1 (-), HSV2 (-) special staining results: PAS (-), hexamine silver staining (-), acid-fast staining (-)
430214	190548	2016-07-12	2016-08-11	1900-01-30	Homosexual	1	1	36	0	0	1	0	0	0	0	None	0	0	0	13	2	0.02	1	106	2.36	0	1.06	0	0.27	1	1.52	0	8.07	0	0	1	0	0	5	1	2	Diffuse liver disease Ascites gallbladder wall rough, bilateral		Diffuse inflammatory consolidation was considered in PCP with diffuse mixed infection. Pneumothorax, lung tissue compression, mainly on the left side, after left thoracic drainage tube implantation. After tracheal intubation of multiple bullae in the right middle lobe and left lingual segment, subcutaneous emphysema in the neck and left chest wall.		II. Tricuspid regurgitation (mild) Pericardial effusion (small amount)			Sputum smear: no definite tumor cells were seen.
242447	104731	2009-05-04	2009-05-15	1900-01-11	Intravenous drug	4	1	35	0	0	1	0	0	0	1	Hepatitis C	0	0	0	69	2	0.15	1	115	2.42	0	1.06	0	0.56	1	1.81	0	5.59	0	0	0	0	1	1	0	2	Diffuse hepatic lesion Hemangioma or nodule in right lobe (0.6 cm) Rough gallbladder wall Splenomegaly			Sinus Rhythm Normal ECG
364566	156844	2014-01-29	2014-03-04	1900-02-03	Heterosexual	2	0	31	0	0	1	0	0	0	0	Erythromycin allergy	0	0	0	8	2	0.02	1	94.2	2.5	0	1.06	0	0.52	1	1.43	0	7.93	0	0	0	0	0	1	0	2	Left kidney stone		1. inflammatory lesions in the posterior segment of the upper lobe and right lower lobe; 2. slightly enlarged left hilar lymph nodes with liquefaction; 3. mild thickening and adhesion of the pleura at the top of both upper pleurae; contrast-enhanced CT scan is recommended to clearly show the left hilar lymph nodes. 1. enhanced nodules in the arterial phase of the upper segment of the right lobe o…	Sinus Rhythm Normal ECG	No abnormality of cardiac structure, normal cardiac function
413658	182655	2015-12-23	2016-01-04	1900-01-12	Homosexual	1	1	29	0	1	0	0	0	0	0	None	0	0	0	86	2	0.16	1	77	2.53	0	1.06	0	0.56	1	1.57	0	4.8	0	1	0	0	0	1	0	2	Rough gallbladder wall Thick peritoneal effusion		Subacute hematogenous disseminated pulmonary tuberculosis in both lungs, reexamined after treatment. Low-density nodules in both lobes of the thyroid gland, and further ultrasonography was recommended. Hepatosplenomegaly, combined with clinical.			Ulcer proliferative undetermined ulcer of colon in ileocecal region
397124	174013	2015-04-22	2015-05-05	1900-01-13	Homosexual	1	1	44	0	0	0	1	0	0	1	None	0	0	0	19	2	0.02	1	144	2.55	0	1.06	0	0.43	1	1.55	0	7.55	0	0	0	0	0	1	0	2	Fatty liver (mild) splenomegaly		1. diffuse interstitial inflammation in both lungs, high possibility of PCP, it is recommended to reexamine after clinical treatment 2. bilateral local pleural thickening 3. multiple low-density lesions, considering cysts		Tricuspid regurgitation (mild)
375120	162372	2014-06-20	2014-08-01	1900-02-11	Homosexual	1	1	29	0	1	0	0	0	0	1	None	0	0	0	42	2	0.05	1	89.5	3.04	0	1.06	0	0.57	1	1.86	0	4.42	0	0	0	0	0	1	0	2	Enlarged lymph nodes in right lower quadrant and paravascular area		Abdominal wall edema; multiple enlarged intra-abdominal lymph nodes. Abdominopelvic infection? It is recommended to combine with clinical practice. 1. upper lobe spots and cords in the right lung, tuberculosis? Further clinical examination is recommended 2. calcification of some lymph nodes in the mediastinum.
417930	184161	2016-02-04	2016-03-08	1900-02-02	Homosexual	1	1	41	0	0	0	1	0	0	1	Suspected allergy to penicillin	0	0	0	23	2	0.06	1	116	3.37	0	1.06	0	0.64	1	2.09	0	10.92	0	0	0	0	0	1	0	2	Rough echogenicity of liver parenchyma; rough gallbladder wall; polypoid lesion of gallbladder		The gallbladder wall is slightly thickened, please combine with clinical findings. Small lymph nodes in posterior peritoneum, followed by observation. Secondary pulmonary tuberculosis in the right upper lobe; hematogenous disseminated pulmonary tuberculosis in both lungs; enlarged lymph nodes in both hilum and mediastinum, lymphatic tuberculosis? Both lungs patchy, inflammatory lesions? Repeat af…		Diastolic dysfunction Pericardial effusion (small amount)			Bronchoalveolar lavage fluid smear: well-differentiated respiratory epithelial cells and a small number of inflammatory cells were observed, and tumor cells were not identified; special staining results: PAS (-), silver hexamine staining (-), acid-fast staining (-); CMV fluorescence quantitative PCR (+). Bronchoscopic brushing: well-differentiated respiratory epithelial cells were observed, and t…
373368	162002	2014-06-11	2014-07-11	1900-01-30	Homosexual	1	1	27	0	1	0	0	0	0	0	Penicillin skin test questionable positive	0	0	0	62	2	0.12	1	139	3.51	0	1.06	0	0.91	1	2.11	0	8.62	0	0	0	0	0	1	0	2	Fatty liver (mild) Small gallbladder size		Interstitial inflammation in both lungs, considering probable PCP, please combine with clinical findings.	Sinus rhythm T-wave abnormality, please combine with clinical abnormal ECG				Bronchoalveolar lavage fluid smear: no special infection, no malignant cells. Special staining results: PAS (-), silver hexamine staining (-), acid-fast staining (-)
404665	177799	2015-08-03	2015-08-20	1900-01-17	Homosexual	1	1	38	0	0	1	0	0	0	1	None	0	0	0	30	2	0.04	1	109.4	3.88	0	1.06	0	0.61	1	2.79	0	7.64	0	0	1	0	0	2	0	2	Thick echogenicity of liver parenchyma Rough gallbladder wall, bilateral		Inflammation, consider the possibility of PCP, please reexamine after clinical treatment.					Bronchoalveolar lavage fluid smear: epithelial cells, many phagocytes and inflammatory cells, no clear malignant cells; special staining results: PAS (-), silver hexamine staining (-), acid-fast staining (-); CMV fluorescence quantitative PCR (+). Sputum smear: epithelial cells and many neutrophils were observed, and malignant cells were not identified; special staining results: PAS (-), hexamine…
453603	202079	2017-04-24	2017-06-09	1900-02-15	Blood transfusion	3	1	52	1	0	0	0	1	0	1	Herpes zoster	0	0	0	13	2	0.05	1	114	3.94	0	1.06	0	0.66	1	2.74	0	7.25	0	0	0	0	0	5	1	2	Fatty liver (mild) Rough gallbladder wall Left pleural effusion		Inflammation, real change, reexamination of pleural effusion. Calcifications. Inflammation of the lower lobe. Pericardial effusion.		Tricuspid regurgitation (mild-moderate) Pericardial effusion (small amount)	Ulcer with hyperplasia of ileocecal junction, ascending colon, transverse colon, descending colon, nature to be determined		Sputum smear showed a small number of scaly epithelial cells and inflammatory cells, without identifying tumor cells and specific pathogens. Special staining results: PAS (-), acid-fast staining (-), hexaamine silver staining (-). Sputum smear showed a small number of scaly epithelial cells and inflammatory cells, without identifying tumor cells and specific pathogens. Special staining results: P…
451861	201571	2017-04-12	2017-05-17	1900-02-04	Homosexual	1	1	25	0	1	0	0	0	0	0	None	0	0	0	39	2	0.11	1	115	4.3	0	1.06	0	0.76	1	2.83	0	6.55	0	0	0	0	0	1	0	2	Thick echo of liver parenchyma, slightly larger spleen, rough gallbladder wall		Diffuse ground-glass opacities in both lungs, considering the possibility of PCP infection, were regularly reviewed. There were multiple cystic lesions in the upper lobe and left lower lobe of both lungs, considering the possibility of CMV infection.		Diastolic dysfunction			Bronchoscopic brushing: well-differentiated respiratory epithelial cells were observed, without tumor cells. Bronchoalveolar lavage fluid: well-differentiated respiratory epithelial cells and a small number of inflammatory cells were observed, and pathogens with positive hexaamine silver staining were observed, consistent with pulmonary PCP infection. Special staining results: PAS (-), silver hex…
399219	175185	2015-05-25	2015-06-02	1900-01-08	Blood transfusion	3	1	55	1	0	0	0	1	0	1	None	0	0	1	325	1	0.42	1	118	4.38	0	1.06	0	0.75	1	2.97	0	7.01	0	0	1	0	0	1	0	2	Multiple cysts in liver, rough gallbladder wall, gallbladder wall, crystal, slightly enlarged spleen					Rectal erosion (nature?)		(Rectum (2 pieces)) Two pieces of milia large colonic mucosal tissue, showing active chronic inflammation. Immunohistochemical results: CD20 (+), CD3 (+), CD68 (+ + +)
405873	178294	2015-08-15	2015-09-11	1900-01-27	Homosexual	1	1	46	0	0	0	1	0	0	1	Hemorrhoids	0	0	0	4	2	0.03	1	105	4.72	0	1.06	0	1.1	0	3	0	10.26	0	0	0	0	0	1	0	2	Coarse echogenicity of liver parenchyma		Infection in both lungs, possible PCP, and slightly enlarged lymph nodes in the mediastinum after treatment					Bronchoalveolar lavage fluid smear: - visible respiratory epithelium, no malignant cells; - found Sporozoite carinii; - special staining results: acid-fast staining (-), silver hexamine staining (+), PAS (-). Bronchoalveolar lavage fluid smear: no malignant cells.
444047	197814	2017-01-09	2017-02-08	1900-01-30	Homosexual	1	1	34	0	0	1	0	0	0	0	None	0	1	0	120	2	0.18	1	111	1.75	0	1.07	0	0.32	1	0.9	0	8.99	0	1	0	0	0	1	0	2	Cervical lymph nodes were visible, and some enlarged right retroauricular and left submandibular lymph nodes showed hypoechoic masses, considering liver abscess and rough gallbladder wall and splenomegaly		1. Inflammation in the right middle lobe, lingual segment of left lung and inferior lobe; small nodules (4-122, 178, 210, 221) in the right middle lobe and left inferior lobe, considering possible inflammatory lesions. 2. High position of both diaphragms, atelectasis adjacent to lung tissue; a small amount of pleural effusion on the right side. 3, pericardial thickening. 4. Liver occupying lesion…	Sinus rhythm T-wave abnormality, please combine with clinical abnormal ECG				(liver abscess) Very little cyst wall-like tissue and numerous necrotic and amorphous material, without identifying the causative agent. Special staining results: PAS (-), silver hexamine staining (-), acid-fast staining (-), Gram staining (-). Puncture of liver abscess: a large number of inflammatory cells, mainly lymphocytes with degeneration; special staining results: PAS (-), hexamine silver …
387658	169946	2014-12-25	2015-01-30	1900-02-05	Heterosexual	2	1	23	0	1	0	0	0	0	0	Spontaneous pneumothorax syphilis	0	0	0	29	2	0.07	1	141	2.42	0	1.07	0	0.58	1	1.39	0	8.59	0	1	1	0	0	1	0	2			Interstitial pneumonia. Multiple subpleural bullae.	Sinus Tachycardia Other Normal ECG				Bronchoalveolar lavage fluid smear: see Pneumocystis carinii spores, considering PCP infection; special staining results: PAS (-), hexamine silver staining (+), acid-fast staining (-); CMV fluorescence quantitative PCR (+); note: in addition to PCP, round sporozoites are still seen, not excluding cryptococcal infection, please combine with clinical practice.
380419	165244	2014-08-27	2014-10-14	1900-02-17	Homosexual	1	1	20	0	1	0	0	0	0	0	None	0	0	0	206	1	0.11	1	108	2.44	0	1.07	0	0.42	1	1.63	0	7.59	0	0	0	0	0	1	0	2	No obvious abnormality of thyroid gland		Splenomegaly, multiple small lymph nodes in posterior peritoneum? Please combine with clinical.	Sinus Tachycardia Other Normal ECG				Bronchoalveolar lavage fluid smear: epithelial cells and inflammatory cells were observed, no malignant cells were observed; special staining results: PAS (-), hexamine silver staining (-), acid-fast staining (-). (Inguinal lymph node needle aspiration smear) Coagulation and a small number of inflammatory cells were observed, and malignant cells were not identified. (Needle aspiration smear of po…
374100	161707	2014-06-04	2014-07-17	1900-02-12	Heterosexual	2	1	50	1	0	0	0	1	0	1	None	0	0	0	9	2	0.05	1	101	2.94	0	1.07	0	0.48	1	1.87	0	9.11	0	0	0	0	0	1	0	2			1. interstitial inflammation in both lungs, not excluding the possibility of PCP, please combine with clinical practice. 2. bilateral pleural thickening. Multiple small cysts in the liver. Multiple small gallstones in the gallbladder? Calcified cyst wall? Small nodular high-density shadow in the left kidney, high-density cyst? Follow-up observation. Inflammation in both lower lungs.		Diastolic dysfunction		Chronic superficial gastritis HP (+)
448144	200020	2017-03-06	2017-03-30	1900-01-24	Heterosexual	2	0	46	0	0	0	1	0	0	1	Hypertensive haemorrhoids	0	0	0	246	1	0.24	1	128	3.41	0	1.07	0	0.67	1	2.29	0	9.06	0	0	1	0	0	2	0	2	Partial enlargement of cervical lymph nodes and separation of right renal pelvis		There is no clear sign of mass in the brain, please combine with clinical practice. If necessary, MR scans were performed to further examine the posterior wall thickening of the nasopharynx, and nasopharyngoscopy was recommended. Maxillary sinus, left ethmoid antrum. 1. interstitial changes in the lower lobes of both lungs. 2. a little possible interlobar effusion and a little pericardial effusio…
382554	167882	2014-11-03	2014-11-09	1900-01-06	Homosexual	1	1	35	0	0	1	0	0	0	0	None	0	0	0	3	2	0.02	1	106	4.69	0	1.07	0	0.81	1	3.4	1	9.19	0	1	1	0	0	5	1	2	Fatty liver (mild) Rough gallbladder wall		1. inflammatory lesions in the apical segment of the right upper lobe. 2. thickening of the wall in the middle esophagus showing a soft tissue mass and esophageal lesions? Area 7 lymphadenopathy? Esophagoscopy and enhanced CT scan were recommended. Multiple patchy low-density intracranial lesions, infection? Further contrast-enhanced MR examination is recommended.	Sinus rhythm with irregular otherwise normal ECG
359460	153811	2013-11-08	2013-12-13	1900-02-04	Homosexual	1	1	43	0	0	0	1	0	0	1	History of chronic hepatitis B, cirrhosis ascites, sulfonamide allergy	0	0	1	280	1	0.02	1	104	1.71	0	1.08	0	0.22	1	0.82	0	7.93	0	0	0	1	0	1	0	2	Diffuse liver disease; multiple calcifications; gallbladder wall thickening; bilateral splenomegaly	1. Postoperative changes of liver mass after radiofrequency, mild enhancement of the edge of the lesion in the left lateral lobe of the liver; mild nodular enhancement of the outer edge of the right lobe of the liver in the arterial phase, of undetermined nature, and regular review is recommended. 2. cirrhosis, splenomegaly; lower esophageal and gastric varices. 3. cholecystitis.	Slightly enlarged lymph node shadow in mediastinum, multiple enlarged lymph node shadows in bilateral armpits, combined with clinical practice.		Enlarged atrium, tricuspid regurgitation			(Needle aspiration smear of left cervical lymph node) showed well-differentiated lymphocytes, which were considered to be reactive hyperplasia of lymph nodes; special staining results: PAS (-), silver hexamine staining (-), acid-fast staining (-).
243332	105253	2009-05-20	2009-06-05	1900-01-16	Homosexual	1	1	45	0	0	0	1	0	0	1	None	0	0	0	128	2	0.16	1	129.5	1.77	0	1.08	0	0.64	1	1.19	0	5.04	0	0	0	0	0	1	0	2	Severe fatty liver with slightly enlarged spleen		Head CT showed no significant intracranial abnormality.	Sinus Rhythm Normal ECG
383545	168453	2014-11-19	2014-11-28	1900-01-09	Homosexual	1	1	25	0	1	0	0	0	0	0	None	0	0	0	286	1	0.33	1	131.6	2.71	0	1.08	0	0.94	1	1.46	0	4.49	0	0	0	0	0	1	0	2	Thickened echogenicity of liver parenchyma, large spleen, rough gallbladder wall		For infectious lesions, reexamination after treatment is recommended. Slightly enlarged lymph nodes were observed in areas 3 and 4 in the mediastinum, and small lymph nodes in the left cardiophrenic angle. Local thickening and adhesion of pleura. Splenomegaly.	Sinus Rhythm with Sinus Arrhythmia Normal ECG
361542	156199	2014-01-11	2014-01-13	1900-01-02	Heterosexual	2	0	28	0	1	0	0	0	0	1	None	0	0	0	45	2	0.05	1	63.2	2.84	0	1.08	0	0.43	1	1.59	0	22.8	0	0	0	0	0	1	0	2	Intima-media thickening at the bifurcation of left common femoral artery, thick and rough gallbladder wall, bile deposition in bilateral gallbladder, ascites, pleural effusion		1. bilateral pneumonia, local lung tissue consolidation in the left lower lobe, it is recommended to reexamine after treatment 2. bilateral local pleural thickening combined with clinical, multiple intracranial abnormal density lesions, considering infectious lesion-encephalitis, local abscess lesion formation possibility; it is recommended to combine with clinical		A small amount of mitral regurgitation with concentric movement between interventricular septum and posterior wall
380998	166174	2014-09-20	2014-10-22	1900-02-01	Homosexual	1	1	39	0	0	1	0	0	0	1	Icteric hepatitis	0	0	0	5	2	0.01	1	119.2	3.23	0	1.08	0	0.65	1	2.02	0	7.72	0	0	0	0	0	1	0	2	Diffuse liver disease with steatosis	Bilateral frontoparietal subcortical ischemic foci, follow-up observation. Both inferior turbinates were hypertrophic.	Interstitial inflammation in both lungs, reexamined after treatment. The mediastinal lymph nodes were slightly enlarged.		Diastolic dysfunction			Bronchoalveolar lavage fluid smear: fungal hyphae and spores were found. Special staining results: PAS (+), silver hexamine staining (+), acid-fast staining (-).
376552	164989	2014-08-21	2014-08-28	1900-01-07	Blood transfusion	3	1	25	0	1	0	0	0	0	0	None	0	0	0	34	2	0.04	1	151.4	3.23	0	1.08	0	0.82	1	1.83	0	7.31	0	0	0	0	0	1	0	2
359435	153601	2013-11-01	2013-12-02	1900-01-31	Blood transfusion	3	1	43	0	0	0	1	0	0	1	None	0	1	1	11	2	0.06	1	98	3.51	0	1.08	0	0.79	1	2.23	0	7.09	0	0	0	0	0	1	0	2	Coarse echo of liver parenchyma, visible lymph nodes at hepatic portal (without ascites)	There were multiple ischemic foci in the subcortical white matter regions of both frontoparietal lobes, which were observed at follow-up. Bilateral inferior turbinate hypertrophy, bilateral ethmoidal antrum. The thoracic spine was slightly bent to the right. The central canal from the cervical spinal cord to the thoracic spinal cord is thick, and the syringomyelia?	1. scattered streaks in both lungs. 2. local pleural thickening on both sides.	Sinus Rhythm Normal ECG
389825	171194	2015-01-28	2015-03-02	1900-02-02	Homosexual	1	1	23	0	1	0	0	0	0	0	None	0	1	0	25	2	0.05	1	98	3.82	0	1.08	0	0.63	1	2.83	0	7.69	0	0	0	0	0	1	0	2			1. interstitial inflammation in both lungs, reexamined after treatment. 2. calcified lymph nodes in the mediastinum. Nodular slightly hyperdense lesions in the left lateral lobe of the liver and further examination if necessary. Calcifications in right lobe of liver. There were multiple small lymph node shadows around the mesentery and in the retroperitoneum.				Esophageal ulcer esophagitis (LA-B) Chronic superficial gastritis HP (+)	Bronchoalveolar lavage fluid smear: PCP was found. Special staining results: PAS (-), silver hexamine staining (+), acid-fast staining (-); CMV fluorescence quantitative PCR results: (+). (Esophagus (6 pieces)) The mucosal tissue covered with scaly epithelium showed active chronic inflammation, with deep inflammation, mucosal erosion and ulcer formation, a large number of inflammatory cells infil…
354306	154141	2013-11-16	2013-11-29	1900-01-13	Homosexual	1	1	54	1	0	0	0	1	0	1	None	0	0	0	98	2	0.24	1	144	3.89	0	1.08	0	0.63	1	2.67	0	5.48	0	1	0	0	0	5	1	2								(Lateral ventricle mass) Large patchy necrosis and vasculitis were observed in the brain tissue, and a large number of atypical lymphocyte residues were observed in the necrotic tissue. Combined with the immunohistochemical results, it was considered to be diffuse large B-cell lymphoma, not of germinal center origin. Immunohistochemical results: CD20 (+), CD3 (foci +), CD38 (foci +), CK AE1/3 (-)…
432043	191463	2016-08-04	2016-09-05	1900-02-01	Homosexual	1	1	46	0	0	0	1	0	0	0	None	0	0	0	18	2	0.03	1	116	4.01	0	1.08	0	0.49	1	2.88	0	6.53	0	0	1	0	0	1	0	2			Interstitial inflammation in both lungs, considering PCP infection, reexamined after treatment. Micronodules in the upper lobe of the left lung, reexamination was recommended. Splenomegaly. Small nodular low-density lesions in the right lobe of the liver, of undetermined nature, were recommended for enhanced examination. Small nodular foci in splenic hilum, accessory spleen? Small nodular enhance…		Diastolic dysfunction			Bronchoalveolar lavage fluid smear: well-differentiated respiratory epithelial cells, a large number of fungal hyphae and spores, no clear malignant cells; special staining results: PAS (+), silver hexamine staining (-), acid-fast staining (-); CMV fluorescence quantitative PCR (+); mycobacterial strain identification gene detection (-). Bronchoalveolar lavage fluid smear: well-differentiated res…
406013	178285	2015-08-14	2015-09-10	1900-01-27	Homosexual	1	1	29	0	1	0	0	0	0	0	None	0	0	0	47	2	0.21	1	109	4.01	0	1.08	0	0.61	1	2.68	0	8.46	0	1	0	0	0	1	0	2	The nature of multiple enlarged lymph nodes in the abdominal cavity is undetermined. It is recommended to perform contrast-enhanced ultrasound examination for coarse echo of liver parenchyma, enlarged liver with encapsulated effusion between caudate lobe and left lobe? Rough gallbladder wall, deposit in gallbladder, splenomegaly, accessory splenic peritoneal effusion	1. Multiple enlarged lymph nodes in the intraabdominal hilar region and posterior peritoneum, some of which are fused and necrotic, of undetermined nature, and the possibility of abdominal lymph node tuberculosis is high. 2. multiple nodular abnormal signal shadows, considered as small intrahepatic cysts? Tuberculosis is not excluded. 3. Multiple nodular abnormal signal shadows in the spleen, con…	1. Multiple mediastinal and abdominal lymphadenopathy with high possibility of lymph node tuberculosis, combined with clinical practice. 2. micronodules in the right lower lobe, possible inflammatory granulomas. 3. bronchiectasis in the left lower lobe. 4. ascites. Low-density lesions in the left external capsule area, and further examination with MRI was recommended.				Biliary gastritis HP (+)
274566	103754	2009-03-13	2009-04-21	1900-02-08	Heterosexual	2	1	48	0	0	0	1	0	0	1	None	0	1	1	18	2	0.05	1	136	4.17	0	1.08	0	0.71	1	3.76	1	5..53	0	0	0	0	0	1	0	2	March 20, 2009, diffuse liver lesions, rough gallbladder wall, poor spleen, and a small amount of ascites		Combined with clinical consideration of AIDS with Pneumocystis carinii pneumonia. Combined with clinical consideration of AIDS with Pneumocystis carinii pneumonia, compared with 09-03-17 tablets, there was no significant change					Centrifugal smear of bronchoalveolar lavage fluid: a small amount of phagocytes, exfoliated cells and neutrophils were observed. Pneumocystis carinii cysts were seen on silver staining. Special staining results: silver hexamine staining (+), acid-fast staining (-) immunohistochemical results: CMV (-), PCP (weak +) (esophagus) submitted tissues were a small amount of scaly epithelium and gastric m…
388688	171033	2015-01-23	2015-02-06	1900-01-14	Heterosexual	2	1	39	0	0	1	0	0	0	1	None	0	1	0	834	0	0.68	1	135	4.58	0	1.08	0	0.83	1	3.15	1	7.48	0	0	1	0	0	1	0	2	Change of intrahepatic cystic lesion after drainage of liver abscess (consider liver abscess in combination with clinical findings)		Old indurated foci were considered in the right upper lung. Nodule in the left lower lung, which was considered to be the possibility of granulomatous nodule. The patient was followed up for observation. The effusion was locally encapsulated in the right lower posterior chest wall. Bullae in the right lower lung. Multiple calcified lymph nodes in mediastinum. Combined with clinical findings, absc…		Mitral Valve Micro-Minor Regurgitation			Liver abscess: a large number of amorphous objects and a small number of inflammatory cells, no special infection. Special staining results: PAS (-), silver hexamine staining (-), acid-fast staining (-)
441451	196849	2016-12-16	2016-12-29	1900-01-13	Homosexual	1	1	24	0	1	0	0	0	0	0	Latent syphilitic condyloma	0	0	0	935	0	1.27	0	149	5.04	0	1.08	0	0.85	1	3.56	1	7.03	0	1	0	1	0	1	0	2			Ground-glass opacity nodules in the right lower lobe. Please combine with clinical history and receive follow-up examination. Liver and spleen enlargement, combined with clinical practice.
441772	197364	2016-12-28	2017-01-05	1900-01-08	Homosexual	1	1	37	0	0	1	0	0	0	0	None	0	0	0	3	2	0	1	82	1.99	0	1.09	0	0.24	1	1.1	0	9.81	0	0	0	0	0	5	1	2	Rough gallbladder wall, thick ascites of spleen				Enlarged right heart, tricuspid regurgitation (moderate), pulmonary hypertension, unimodal mitral inflow spectrum (fast heart rate)
382368	167830	2014-11-02	2014-11-07	1900-01-05	Homosexual	1	1	29	0	1	0	0	0	0	1	Appendicitis	0	1	0	3	2	0.01	1	93	2.28	0	1.09	0	0.33	1	1.19	0	7.03	0	0	0	0	0	1	0	2	Thick echogenicity of liver parenchyma Fasting small wall of gallbladder Bilateral echogenic nodular ascites of spleen		Widening of transparent compartment cavity, please combine with clinical practice 1. Multimodality lesions in both lungs, considering tuberculosis with left upper lung cavitation. 2. multiple enlarged lymph nodes in the left hilar region and mediastinum, considering lymphatic tuberculosis with broncholymphatic fistula formation. 3. a small amount of pleural effusion on both sides.	Sinus Tachycardia Other Normal ECG	A small amount of mitral regurgitation with unimodal mitral inflow spectrum
436134	192539	2016-08-31	2016-10-28	1900-02-27	Homosexual	1	1	34	0	0	1	0	0	0	0	None	0	1	0	22	2	0.08	1	76	2.44	0	1.09	0	0.57	1	1.31	0	9.81	0	1	0	0	0	1	0	2	Fatty liver tends to have thick spleen		1. infectious lesions in both lungs, please combine with laboratory tests; 2. multiple small lymph nodes in the axilla. 3. The shape of the liver and spleen is full.	Sinus Tachycardia Other Normal ECG				Bronchoalveolar lavage fluid: well-differentiated respiratory epithelial cells were observed; bronchoalveolar lavage fluid: well-differentiated respiratory epithelial cells and a small number of inflammatory cells were observed, and pathogens with positive hexaamine silver staining were observed, consistent with pulmonary PCP infection. Special staining results: PAS (-), silver hexamine staining …
[truncated: 750 more rows]
[truncated: 150 more columns]

## Sheet: Sheet1
								1男 女0			1已婚 2未婚		0无	1是2否	1是2否													0	1是2否	1是2否	1是2否	1好转2未愈3死亡4其他	1是2否											0无1有	0无1有	0无1有	0无1有	0无1有	0无1有
[truncated: 133 more columns]
